# Supplementary material for: Clinical Data Mega-Collection of Obesity and Obesity-Related Trials: Primary Inclusion Criteria from All Studies and Highlights of Clinical Efficacy Analysis of GLP-1 Drugs
Source: J Clin Med. 2025 Jan 26;14(3):812. doi: 10.3390/jcm14030812 (PMC11818846; doi:10.3390/jcm14030812)
Supplement: Supplementary file 1 [file jcm-14-00812-s001.zip]

Archive with 2 entries (2 files):
- Table S1 - list of obesity and obesity-related disease conditions used for the search in this study.xlsx
- Table S2 - The locations, including countries and clinical sites, of each trial, in the 10,407 clinical trials.xlsx
