# Supplementary material for: Clinical Data Mega-Collection of Obesity and Obesity-Related Trials: Primary Inclusion Criteria from All Studies and Highlights of Clinical Efficacy Analysis of GLP-1 Drugs
Source: J Clin Med. 2025 Jan 26;14(3):812. doi: 10.3390/jcm14030812 (PMC11818846; doi:10.3390/jcm14030812)
Supplement: Supplementary file 1 [file jcm-14-00812-s001.zip › Table S1 - list of obesity and obesity-related disease conditions used for the search in this study.xlsx]

## Sheet: Sheet1
Conditions	Number of Trials
Obesity	9919
Overweight	2147
Overweight and Obesity	744
Overweight or Obesity	109
Obesity and Overweight	28
Overweight, Childhood	14
Overweight/Obesity	11
Childhood Overweight	10
Overweight or Obese	9
Overweight/Obese	7
Adolescent Overweight	7
Obesity or Overweight	6
Overweight, Obesity and Other Hyperalimentation	5
Obesity/Overweight	4
Overweight Subject	4
Body Weight in the Overweight and Obese Class - I Population	4
Overweight Children	3
Overweight Subjects	3
Obesity, Overweight	3
Overweight or Obese Adults	2
Anti-obesity Agents	2
Pediatric Overweight	2
Healthy Overweight Obese	2
Overweight and Obese Women	2
Over-weight	2
Overweight/Obese Adults	2
Overweight/ Obesity	2
Overweight and Obese Adults	2
Healthy Volunteers Overweight	2
Overweight With Comorbidities	1
Childhood Overweight and Obesity	1
Overweight Children With Type 2 Diabetes Risk	1
Normal and Overweight Individuals At High-risk of Diabetes	1
Overweight or Obese, Type 2 Diabetes	1
Severe Overweight	1
Overweight, Obesity, Small for Gestational Age, Prematurity	1
Overweight and Obese Volunteers	1
Obesity /Overweight	1
Overweight: 25 <BMI <30	1
Moderately Overweight Individuals	1
Overweight With Comorbidity	1
Overweight; Hyperlipidemia	1
Overweight and Obese Children	1
Risk of Overweight in Preschool Age Children	1
Assess the Effect of an IR Reflexotherapy on Overweight and Class I Obese People	1
Overweight or Obesity; Type 2 Diabetes	1
The Focus of Study is to Determine the Waist Circumference Values to Predict Overweight or Obesity	1
Overweight or Obese Women, Elective Lower Segment Cesarean Section	1
Overweight/Obesity, Adolescent	1
Overweight/Obese Women	1
Overweight, Obesity Grade I	1
Obesity; Overweight	1
Healthy Overweight/Obese	1
Overweight and Obese Pregnant Women	1
Adults With Overweight and Obesity	1
Infant Overweight	1
People Who Are Overweight or Obesity	1
Healthy, Overweight, Obese	1
Obesity Or Overweight	1
Child Overweight	1
Overweight With Indications for Weight Loss	1
Healthy, Overweight and/or Obese Subjects	1
Overweight/Obese Population	1
Overweight Management	1
Overweight and Obesity in Schoolchildren	1
Overweight in Preschool Age Children	1
Overweight and/or Obesity	1
Overweight, Infant	1
Healthy and Overweight/ Obesity Males	1
Otherwise Healthy Overweight or Obese	1
Obesity & Overweight	1
Normal-weight Obesity	1
Asthma in Overweight Adults	1
Overweight or Obese Breast Cancer Patients	1
Overweight (BMI > 25)	0
Overweight, Obesity and Other Hyperalimentation (E65-E68)	0
