# Supplementary material for: Clinical Data Mega-Collection of Obesity and Obesity-Related Trials: Primary Inclusion Criteria from All Studies and Highlights of Clinical Efficacy Analysis of GLP-1 Drugs
Source: J Clin Med. 2025 Jan 26;14(3):812. doi: 10.3390/jcm14030812 (PMC11818846; doi:10.3390/jcm14030812)
Supplement: Supplementary file 1 [file jcm-14-00812-s001.zip › Table S2 - The locations, including countries and clinical sites, of each trial, in the 10,407 clinical trials.xlsx]

## Sheet: Sites of clinical trials
Country	Site	Number of Studies
United States	Pennington Biomedical Research Center, Baton Rouge, Louisiana, 70808, United States	85
United States	Mayo Clinic in Rochester, Rochester, Minnesota, 55905, United States	46
United States	Washington University School of Medicine, Saint Louis, Missouri, 63110, United States	45
United States	Massachusetts General Hospital, Boston, Massachusetts, 02114, United States	43
United States	Vanderbilt University Medical Center, Nashville, Tennessee, 37232, United States	41
United States	Brigham and Women's Hospital, Boston, Massachusetts, 02115, United States	40
United States	Mayo Clinic, Rochester, Minnesota, 55905, United States	37
United States	National Institutes of Health Clinical Center, 9000 Rockville Pike, Bethesda, Maryland, 20892, United States	31
United States	National Institutes of Health Clinical Center, Bethesda, Maryland, 20892, United States	30
United States	University of Colorado Anschutz Medical Campus, Aurora, Colorado, 80045, United States	30
United States	University of Pennsylvania, Philadelphia, Pennsylvania, 19104, United States	29
United States	University of Alabama at Birmingham, Birmingham, Alabama, 35294, United States	28
United States	University of Minnesota, Minneapolis, Minnesota, 55455, United States	27
United States	USDA Grand Forks Human Nutrition Research Center, Grand Forks, North Dakota, 58203, United States	27
United States	University of Kansas Medical Center, Kansas City, Kansas, 66160, United States	27
United States	Stanford University School of Medicine, Stanford, California, 94305, United States	27
United States	Cleveland Clinic, Cleveland, Ohio, 44195, United States	26
United States	University of South Carolina, Columbia, South Carolina, 29208, United States	26
Norway	St. Olavs University Hospital, Trondheim, Norway	25
United States	Diablo Clinical Research, Inc., Walnut Creek, California, 94598, United States	25
United States	University of Michigan, Ann Arbor, Michigan, 48109, United States	23
United States	Baylor College of Medicine, Houston, Texas, 77030, United States	23
United States	Northwestern University, Chicago, Illinois, 60611, United States	23
United States	L-MARC Research Center, Louisville, Kentucky, 40213, United States	23
United States	Oregon Health & Science University, Portland, Oregon, 97239, United States	23
United States	Columbia University Medical Center, New York, New York, 10032, United States	21
United States	Beth Israel Deaconess Medical Center, Boston, Massachusetts, 02215, United States	20
United States	Cincinnati Children's Hospital Medical Center, Cincinnati, Ohio, 45229, United States	18
United States	StudyMetrix Research, Saint Peters, Missouri, 63303, United States	18
United States	NIDDK, Phoenix, Phoenix, Arizona, 85014, United States	18
United States	Virginia Commonwealth University, Richmond, Virginia, 23298, United States	17
United States	Duke University Medical Center, Durham, North Carolina, 27710, United States	16
United States	Stanford University, Stanford, California, 94305, United States	16
United States	The University of Texas Health Science Center at Houston, Houston, Texas, 77030, United States	15
United States	Weight Control and Diabetes Research Center, Providence, Rhode Island, 02903, United States	15
United States	Florida State University, Tallahassee, Florida, 32306, United States	14
United States	University of Chicago, Chicago, Illinois, 60637, United States	14
United States	Medical University of South Carolina, Charleston, South Carolina, 29425, United States	14
United States	Translational Research Institute for Metabolism and Diabetes, Orlando, Florida, 32804, United States	14
United States	University of North Carolina at Chapel Hill, Chapel Hill, North Carolina, 27599, United States	13
United States	Chase Medical Research, LLC, Waterbury, Connecticut, 06708, United States	13
United States	Joslin Diabetes Center, Boston, Massachusetts, 02215, United States	13
United States	Consano Clinical Research, LLC, Shavano Park, Texas, 78231, United States	13
United States	Iowa Diabetes and Endocrinology Research Center, West Des Moines, Iowa, 50265, United States	13
United States	University of Illinois at Urbana-Champaign, Urbana, Illinois, 61801, United States	13
United States	University of Minnesota, Minneapolis, Minnesota, 55414, United States	13
United States	Rainier Clinical Research Center, Renton, Washington, 98057, United States	13
United States	University of Florida, Gainesville, Florida, 32610, United States	13
United States	Children's Hospital Colorado, Aurora, Colorado, 80045, United States	13
France	CHU Clermont-Ferrand, Clermont-Ferrand, 63003, France	13
United States	East-West Medical Research Institute, Honolulu, Hawaii, 96814, United States	12
United States	Arcturus Healthcare , PLC, Troy Internal Medicine Research Division, Troy, Michigan, 48098, United States	12
United States	Velocity Clinical Research, Dallas, Dallas, Texas, 75230, United States	12
United States	Purdue University, West Lafayette, Indiana, 47907, United States	12
United States	The Pennsylvania State University, University Park, Pennsylvania, 16802, United States	12
United States	Vanderbilt University, Nashville, Tennessee, 37232, United States	12
United States	Columbia University Irving Medical Center, New York, New York, 10032, United States	12
Canada	The Toronto 3D (Diet, Digestive tract and Disease) Knowledge Synthesis and Clinical Trials Unit, Clinical Nutrition and Risk Factor Modification Centre, St. Michael's Hospital, Toronto, Ontario, M5C 2T2, Canada	12
United States	Rush University Medical Center, Chicago, Illinois, 60612, United States	11
United States	Cotton O'Neil Diabetes & Endocrinology, Topeka, Kansas, 66606, United States	11
United States	Weight Control & Diabetes Research Center, Providence, Rhode Island, 02903, United States	11
United States	Children's Hospital Los Angeles, Los Angeles, California, 90027, United States	11
United States	Temple University, Philadelphia, Pennsylvania, 19140, United States	11
United States	Tribe Clinical Research, LLC, Greenville, South Carolina, 29607, United States	11
United States	Children's Hospital of Philadelphia, Philadelphia, Pennsylvania, 19104, United States	11
United States	Wake Forest University Health Sciences, Winston-Salem, North Carolina, 27157, United States	11
United States	Drexel University, Philadelphia, Pennsylvania, 19104, United States	11
United States	The Miriam Hospital, Providence, Rhode Island, 02903, United States	11
United States	Anaheim Clinical Trials, LLC, Anaheim, California, 92801, United States	11
United States	Solaris Clinical Research, Meridian, Idaho, 83646, United States	11
United States	Lillestol Research, Fargo, North Dakota, 58104, United States	11
United States	Children's Hospital Boston, Boston, Massachusetts, 02115, United States	11
Egypt	Faculty of medicine, Minya, 61511, Egypt	11
China	The Second Affiliated Hospital of Nanjing Medical University, Nanjing, Jiangsu, 210011, China	10
United States	University of Massachusetts Medical School, Worcester, Massachusetts, 01655, United States	10
United States	The Children's Hospital of Philadelphia, Philadelphia, Pennsylvania, 19104, United States	10
United States	Catalina Research Institute, LLC, Montclair, California, 91763, United States	10
United States	Elite Clinical Trials, Blackfoot, Idaho, 83221, United States	10
United States	Clinical Nutrition Research Center, Chicago, Illinois, 60616, United States	10
United States	The Miriam Hospital's Weight Control and Diabetes Research Center, Providence, Rhode Island, 02903, United States	10
United States	University of Pittsburgh, Pittsburgh, Pennsylvania, 15213, United States	10
United States	Washington University School of Medicine, St. Louis, Missouri, 63110, United States	10
United States	Dallas Diabetes Research Center, Dallas, Texas, 75230, United States	10
United States	Mayo Clinic in Arizona, Scottsdale, Arizona, 85259, United States	10
United States	University of Colorado, Aurora, Colorado, 80045, United States	10
United States	The Ohio State University, Columbus, Ohio, 43210, United States	10
Brazil	CEPIC - Centro Paulista de Investigação Clínica, São Paulo, 04266-010, Brazil	10
Singapore	Clinical Nutrition Research Centre, Singapore, 117599, Singapore	10
United States	Velocity Clinical Research, Huntington Park, Huntington Park, California, 90255, United States	9
United States	Geisinger Health System, Danville, Pennsylvania, 17822, United States	9
United States	Duke University, Durham, North Carolina, 27705, United States	9
United States	Tufts Medical Center, Boston, Massachusetts, 02111, United States	9
United States	Velocity Clinical Research, Westlake, Los Angeles, California, 90057, United States	9
United States	Renstar Medical Research, Ocala, Florida, 34470, United States	9
United States	Duke University Medical Center, Durham, North Carolina, 27705, United States	9
United States	M D Anderson Cancer Center, Houston, Texas, 77030, United States	9
United States	University of Illinois at Chicago, Chicago, Illinois, 60612, United States	9
United States	UT Southwestern Medical Center, Dallas, Texas, 75390, United States	9
United States	Fred Hutchinson Cancer Research Center, Seattle, Washington, 98109, United States	9
United States	Valley Clinical Trials, Inc., Northridge, California, 91325, United States	9
United States	Southern Endocrinology Associates, Mesquite, Texas, 75149, United States	9
United States	Research Site, Baton Rouge, Louisiana, United States	9
United States	Yale School of Medicine, New Haven, Connecticut, 06520, United States	9
Germany	InnoDiab Forschung GmbH, Essen, 45136, Germany	9
Brazil	CPQuali Pesquisa Clínica, São Paulo, 01228-000, Brazil	9
United States	University of Miami, Miami, Florida, 33136, United States	8
United States	The Rockefeller University, New York, New York, 10065, United States	8
United States	Duke University Health System, Durham, North Carolina, 27710, United States	8
United States	University of Pittsburgh Medical Center, Pittsburgh, Pennsylvania, 15213, United States	8
United States	Texas Children's Hospital, Houston, Texas, 77030, United States	8
United States	Hartford Hospital, Hartford, Connecticut, 06102, United States	8
United States	University of Illinois Chicago, Chicago, Illinois, 60612, United States	8
United States	University Clinical Investigators, Inc., Tustin, California, 92780, United States	8
United States	Las Vegas Medical Research, Las Vegas, Nevada, 89128, United States	8
United States	True You Weight Loss, Cary, North Carolina, 27513, United States	8
United States	Columbia University, New York, New York, 10032, United States	8
United States	University of Utah, Salt Lake City, Utah, 84132, United States	8
United States	Nationwide Children's Hospital, Columbus, Ohio, 43205, United States	8
United States	Washington University in St. Louis, Saint Louis, Missouri, 63130, United States	8
United States	University of California, San Diego, La Jolla, California, 92093, United States	8
United States	Suncoast Clinical Research, Inc., New Port Richey, Florida, 34652, United States	8
United States	PlanIt Research, PLLC, Houston, Texas, 77079, United States	8
United States	University of Missouri, Columbia, Missouri, 65211, United States	8
United States	University of Oklahoma Health Sciences Center, Oklahoma City, Oklahoma, 73104, United States	8
United States	Penn State Milton S. Hershey Medical Center, Hershey, Pennsylvania, 17033, United States	8
United States	University of Mississippi Medical Center, Jackson, Mississippi, 39216, United States	8
United States	University of Tennessee, Knoxville, Tennessee, 37996, United States	8
United States	Boston Medical Center, Boston, Massachusetts, 02118, United States	8
United States	University of Alabama at Birmingham, Birmingham, Alabama, 35205, United States	8
United States	Novo Nordisk Investigational Site, Wilmington, North Carolina, 28401, United States	8
United States	University of Texas Southwestern Medical Center, Dallas, Texas, 75390, United States	8
United States	Novo Nordisk Investigational Site, Jacksonville, Florida, 32205, United States	8
United States	Encompass Clinical Research, Spring Valley, California, 91978, United States	8
United States	New Horizon Research Center, Miami, Florida, 33165, United States	8
United States	Valley Research, Fresno, California, 93720, United States	8
United States	NYU Langone Health, New York, New York, 10016, United States	8
United States	Accellacare, Wilmington, North Carolina, 28401, United States	8
United States	Research Site, Butte, Montana, United States	8
United States	Johns Hopkins Bayview Medical Center, Baltimore, Maryland, 21224, United States	8
Mexico	Centro de Promoción de Salud Nutricional (CPSN), Hermosillo, Sonora, 83000, Mexico	8
Mexico	Centro Especializado En Diabetes, Obesidad Y Prevencion De Enfermedades Cardiovasculares, Mexico City, Distrito Federal, 11650, Mexico	8
Republic of	Seoul National University Hospital, Seoul, 03080, Korea, Republic of	8
Canada	The Hospital for Sick Children, Toronto, Ontario, M5G 1X8, Canada	8
Canada	University of Toronto, Toronto, Ontario, M5S 3E2, Canada	8
Canada	Wharton Med Clin Trials, Hamilton, Ontario, L8L 5G8, Canada	8
Slovenia	University Medical Center Ljubljana, Ljubljana, 1000, Slovenia	8
China	The Fourth Affiliated Hospital of Harbin Medical University, Harbin, Heilongjiang, 150001, China	7
United States	Charlottesville Medical Research, Charlottesville, Virginia, 22911, United States	7
United States	Novo Nordisk Investigational Site, Charleston, South Carolina, 29425, United States	7
United States	Vanderbilt University Medical Center, Nashville, Tennessee, 37212, United States	7
United States	Capital Area Research, LLC, Camp Hill, Pennsylvania, 17011, United States	7
United States	University of Pittsburgh, Pittsburgh, Pennsylvania, 15260, United States	7
United States	Weill Cornell Medical College, New York, New York, 10021, United States	7
United States	Alliance for Multispecialty Research, LLC, Norman, Oklahoma, 73069, United States	7
United States	The Ohio State University Medical Center, Columbus, Ohio, 43210, United States	7
United States	Rochester Clinical Research, LLC, Rochester, New York, 14609, United States	7
United States	Energy Balance Lab, The University of Kansas, Lawrence, Kansas, 66045, United States	7
United States	University of Washington, Seattle, Washington, 98195, United States	7
United States	Dartmouth-Hitchcock Medical Center, Lebanon, New Hampshire, 03766, United States	7
United States	Dallas, Texas, United States	7
United States	Icahn School of Medicine at Mount Sinai, New York, New York, 10029, United States	7
United States	University of North Carolina at Chapel Hill, Chapel Hill, North Carolina, 27514, United States	7
United States	Cleveland Clinic Foundation, Cleveland, Ohio, 44195, United States	7
United States	University of Colorado Denver, Aurora, Colorado, 80045, United States	7
United States	Johns Hopkins University, Baltimore, Maryland, 21287, United States	7
United States	Novo Nordisk Investigational Site, Overland Park, Kansas, 66212, United States	7
United States	University of Maryland, Baltimore, Maryland, 21201, United States	7
United States	Health Res of Hampton Roads, Newport News, Virginia, 23606, United States	7
United States	Novo Nordisk Investigational Site, Plantation, Florida, 33324, United States	7
United States	Novo Nordisk Investigational Site, Dallas, Texas, 75230, United States	7
United States	Novo Nordisk Investigational Site, Dallas, Texas, 75231, United States	7
United States	Novo Nordisk Investigational Site, Arlington, Virginia, 22206, United States	7
United States	University at Buffalo, Buffalo, New York, 14214, United States	7
United States	The Weight Control and Diabetes Research Center, Providence, Rhode Island, 02903, United States	7
United States	Palm Research Center Tenaya, Las Vegas, Nevada, 89128, United States	7
United States	Rocky Mountain Clinical Research, Idaho Falls, Idaho, 83404, United States	7
United States	Preferred Primary Care Physicians, Uniontown, Pennsylvania, 15401, United States	7
United States	Jacksonville Ctr For Clin Res, Jacksonville, Florida, 32216, United States	7
United States	Chrysalis Clinical Research, Saint George, Utah, 84790, United States	7
United States	National Clin Res Inc., Richmond, Virginia, 23294, United States	7
United States	Research Site, Chicago, Illinois, United States	7
United States	Research Site, Austin, Texas, United States	7
United States	Research Site, San Antonio, Texas, United States	7
United States	University of Connecticut, Storrs, Connecticut, 06269, United States	7
United States	DCOL Ctr for Clin Res, Longview, Texas, 75605, United States	7
United States	University of Minnesota, Minneapolis, Minnesota, 55454, United States	7
United States	Artemis Institute for Clinical Research, San Diego, California, 92103, United States	7
Germany	University of Tuebingen, Department of Internal Medicine IV, Tübingen, 72076, Germany	7
Australia	Emeritus Research, Camberwell, Victoria, 3124, Australia	7
Denmark	University of Copenhagen, Department of Biomedical Sciences, Copenhagen, 2200, Denmark	7
Mexico	Hospital Universitario "Dr. Jose Eleuterio Gonzalez", Monterrey, Nuevo León, 66460, Mexico	7
United Kingdom	Southmead Hospital, Bristol, BS10 5NB, United Kingdom	7
Belgium	UZ Leuven, Leuven, 3000, Belgium	7
Egypt	Minia university hospital, Minya, 61511, Egypt	7
Canada	Department of Nutritional Sciences, Toronto, Ontario, M5S 3E2, Canada	7
Canada	Ocean West Research Clinic, Surrey, British Columbia, V3Z 2N6, Canada	7
France	Chu Clermont Ferrand, Clermont-Ferrand, 63003, France	7
Netherlands	Maastricht University Medical Center, Maastricht, Netherlands	7
Islamic Republic of	NovinDiet Clinic, Tehran, Iran, Islamic Republic of	7
Argentina	Centro Medico Dra. Laura Maffei- Investigacion Clinica Aplicada, Ciudad Autonoma de Buenos Aires, Ciudad Autónoma De Buenos Aires, C1425AGC, Argentina	7
Argentina	Centro Médico Viamonte, Buenos Aires, Ciudad Autónoma De Buenos Aires, C1120AAC, Argentina	7
Taiwan	National Cheng Kung University Hospital, Tainan, 704, Taiwan	7
Japan	Medical Corporation Heishinkai OCROM Clinic, Suita-shi, Osaka, 565-0853, Japan	7
Japan	Fukuwa Clinic, Chuo-ku, Tokyo, 104-0031, Japan	7
Norway	Norwegian University of Science and Technology, Trondheim, 7489, Norway	6
Spain	Hospital de la Santa Creu i Sant Pau, Barcelona, 08025, Spain	6
China	Jinan Central Hospital, Jinan, Shandong, 250013, China	6
United States	University of Utah, Salt Lake City, Utah, 84108, United States	6
United States	Pfizer Investigational Site, Orlando, Florida, 32809, United States	6
United States	Progressive Medical Research, Port Orange, Florida, 32127, United States	6
United States	Holston Medical Group, Kingsport, Tennessee, 37660, United States	6
United States	Advanced Research Institute, Ogden, Utah, 84405, United States	6
United States	Manassas Clinical Research Center, Manassas, Virginia, 20110, United States	6
United States	Children's Mercy Hospital, Kansas City, Missouri, 64108, United States	6
United States	The Institute for Liver Health II dba Arizona Clinical Trials - Mesa, Chandler, Arizona, 85225, United States	6
United States	NorCal Medical Research, Inc, Greenbrae, California, 94904, United States	6
United States	UCSD Center for Healthy Eating and Activity Research (CHEAR), La Jolla, California, 92093, United States	6
United States	Orange County Research Center, Tustin, California, 92780, United States	6
United States	Peninsula Research Associates, Rolling Hills Estates, California, 90274, United States	6
United States	Pacific Diabetes & Endocrine Center, Honolulu, Hawaii, 96813, United States	6
United States	Great Lakes Clinical Trials - Ravenswood, Chicago, Illinois, 60640, United States	6
United States	Monroe Biomedical Research, Monroe, North Carolina, 28112, United States	6
United States	CTI Clinical Research Center, Cincinnati, Ohio, 45212, United States	6
United States	East Carolina University, Greenville, North Carolina, 27858, United States	6
United States	University of Arkansas for Medical Sciences, Little Rock, Arkansas, 72205, United States	6
United States	Surgical Specialists of Louisiana, Metairie, Louisiana, 70001, United States	6
United States	Ohio University, Athens, Ohio, 45701, United States	6
United States	Geisinger Medical Center, Danville, Pennsylvania, 17822, United States	6
United States	Jean Mayer USDA Human Nutrition Research Center on Aging at Tufts University, Boston, Massachusetts, 02111, United States	6
United States	Michigan State University, East Lansing, Michigan, 48824, United States	6
United States	University of Colorado Hospital, Aurora, Colorado, 80045, United States	6
United States	VA Greater Los Angeles Healthcare System, West Los Angeles, CA, West Los Angeles, California, 90073, United States	6
United States	Cedars-Sinai Medical Center, Los Angeles, California, 90048, United States	6
United States	Johns Hopkins Bloomberg School of Public Health, Baltimore, Maryland, 21205, United States	6
United States	University of Vermont, Burlington, Vermont, 05405, United States	6
United States	Vanderbilt University School of Medicine, Nashville, Tennessee, 37232, United States	6
United States	Novo Nordisk Investigational Site, Roswell, Georgia, 30076, United States	6
United States	Novo Nordisk Investigational Site, Chicago, Illinois, 60607, United States	6
United States	Novo Nordisk Investigational Site, Austin, Texas, 78731, United States	6
United States	University of California, San Francisco, San Francisco, California, 94143, United States	6
United States	Texas Tech University - Department of Nutritional Sciences, Lubbock, Texas, 79409, United States	6
United States	North Georgia Clinical Research, Woodstock, Georgia, 30189, United States	6
United States	University of Colorado - Anschutz Medical Campus, Aurora, Colorado, 80045, United States	6
United States	University of Florida, Gainesville, Florida, 32611, United States	6
United States	Novo Nordisk Investigational Site, Louisville, Kentucky, 40213, United States	6
United States	Excel Medical Clinical Trials, Boca Raton, Florida, 33434, United States	6
United States	University of Pennsylvania Center for Weight and Eating Disorders, Philadelphia, Pennsylvania, 19104, United States	6
United States	Michigan Clincal Research Unit, Ann Arbor, Michigan, 48109, United States	6
United States	Suncoast Research Group, Miami, Florida, 33135, United States	6
United States	Clinvest Research LLC, Springfield, Missouri, 65807, United States	6
United States	PharmQuest, Greensboro, North Carolina, 27408, United States	6
United States	East West Med Res Inst, Honolulu, Hawaii, 96814, United States	6
United States	University of Virginia Center for Research in Reproduction, Charlottesville, Virginia, 22908, United States	6
United States	Juno Research, Houston, Texas, 77040, United States	6
United States	Research Site, Walnut Creek, California, United States	6
United States	Research Site, Miami, Florida, United States	6
United States	Research Site, St. Louis, Missouri, United States	6
United States	Research Site, Cincinnati, Ohio, United States	6
United States	Research Site, Salt Lake City, Utah, United States	6
United States	Research Site, Olympia, Washington, United States	6
United States	Washington Cntr Weight Mgmt, Arlington, Virginia, 22206, United States	6
United States	Midwest Inst For Clin Res, Indianapolis, Indiana, 46260, United States	6
United States	PharmQuest Life Sciences LLC, Greensboro, North Carolina, 27408, United States	6
United States	Amarillo Med Spec LLP, Amarillo, Texas, 79106, United States	6
United States	Selma Medical Associates, Winchester, Virginia, 22601-3834, United States	6
United States	University of Iowa Hospitals and Clinics, Iowa City, Iowa, 52242, United States	6
United States	Northeast Research Institute, Fleming Island, Florida, 32003, United States	6
United States	Capital Clin Res Ctr,LLC, Olympia, Washington, 98502, United States	6
United States	The Cooper Institute, Dallas, Texas, 75230, United States	6
United States	Indago Research & Health Center, Inc, Hialeah, Florida, 33012, United States	6
United States	Velocity Clinical Res-Dallas, Dallas, Texas, 75230, United States	6
United States	Northwest Clinical Research Center, Bellevue, Washington, 98007, United States	6
Germany	University Duisburg-Essen, Essen, 45147, Germany	6
Germany	Zentrum für klinische Studien Allgäu Oberschwaben, Wangen, 88239, Germany	6
Australia	Core Research Group, Brisbane, Queensland, 4064, Australia	6
Italy	Istituto Auxologico Italiano, Site Piancavallo, Oggebbio, Verbania, 28824, Italy	6
Mexico	Centro de Investigacion en Artritis y Osteoporosis SC, Mexicali, Baja California, 21200, Mexico	6
Mexico	RM Pharma Specialists, Mexico City, Distrito Federal, 03100, Mexico	6
Republic of	Ajou University School of Medicine, Suwon, Gyeong-gido, 16499, Korea, Republic of	6
Belgium	Novo Nordisk Investigational Site, Edegem, 2650, Belgium	6
Finland	Turku PET Centre, Turku, 20520, Finland	6
Finland	Sanofi-Aventis Administrative Office, Helsinki, Finland	6
Canada	Richardson Centre for Functional Foods and Nutraceuticals, Winnipeg, Manitoba, R3T 2N2, Canada	6
Canada	Novo Nordisk Investigational Site, Hamilton, Ontario, L8L 5G8, Canada	6
Canada	G.A. Research Associates Ltd., Moncton, New Brunswick, E1G 1A7, Canada	6
Canada	Bluewater Clinical Research Group Inc., Sarnia, Ontario, N7T 4X3, Canada	6
Brazil	Núcleo de Pesquisa Clínica do Rio Grande do Sul, Porto Alegre, Rio Grande Do Sul, 90430-001, Brazil	6
Brazil	Instituto de Pesquisa clinica de Campinas, Campinas, São Paulo, 13060-080, Brazil	6
Japan	Tokyo-Eki Center-building Clinic, Chuo-ku, Tokyo, 103-0027, Japan	6
Norway	St Olavs Hospital, Trondheim, Norway	5
Spain	CHUAC-Complejo Hospitalario Universitario A Coruña, A Coruña, A Coruña [La Coruña], 15006, Spain	5
Spain	Hospital Universitari Vall d'Hebron, Barcelona, Barcelona [Barcelona], 08035, Spain	5
Spain	Clínica nuevas Tecnologías en Diabetes y Endocrinología (NTDE), Sevilla, 41003, Spain	5
China	Tianjin Medical University General Hospital, Tianjin, Tianjin, 300052, China	5
China	Xiangya Hospital of Central South University, Changsha, Hunan, 410008, China	5
China	Wuxi People's Hospital, Wuxi, Jiangsu, 214023, China	5
United States	Cullman Clinical Trials, Cullman, Alabama, 35055, United States	5
United States	Coastal Carolina Research Center, North Charleston, South Carolina, 29405, United States	5
United States	Lynn Health Science Institute, Oklahoma City, Oklahoma, 73112, United States	5
United States	Cleveland Clinic Florida, Weston, Florida, 33331, United States	5
United States	Wake Forest School of Medicine, Winston-Salem, North Carolina, 27157, United States	5
United States	Children's Mercy Kansas City, Kansas City, Missouri, 64108, United States	5
United States	Bridgeport Hospital, Bridgeport, Connecticut, 06610, United States	5
United States	Jacksonville Center for Clinical Research, Jacksonville, Florida, 32216, United States	5
United States	Cedar-Crosse Research Center, Chicago, Illinois, 60607, United States	5
United States	Weill Cornell Medical College, New York, New York, 10065, United States	5
United States	University of Arizona, Tucson, Arizona, 85724, United States	5
United States	Novo Nordisk Investigational Site, Tempe, Arizona, 85283, United States	5
United States	Medical College of Wisconsin, Milwaukee, Wisconsin, 53226, United States	5
United States	Children's Hospital of Richmond at VCU Healthy Lifestyles Center, Henrico, Virginia, 23239, United States	5
United States	Rophe Adult and Pediatric Medicine/SKYCRNG, Union City, Georgia, 30291, United States	5
United States	Cotton O'Neil Clinical Research Center, Topeka, Kansas, 66606, United States	5
United States	Health Research of Hampton Roads, Inc., Newport News, Virginia, 23606, United States	5
United States	Nemours Children's Clinic, Jacksonville, Florida, 32207, United States	5
United States	Healthy Eating and Activity Laboratory, University of Tennessee, Knoxville, Tennessee, 37996, United States	5
United States	Winthrop University Hospital, Mineola, New York, 11501, United States	5
United States	Anaheim Clinical Trials, Anaheim, California, 92801, United States	5
United States	Headlands Research - Scottsdale, Scottsdale, Arizona, 85260, United States	5
United States	Northeast Research Institute (NERI), Fleming Island, Florida, 32003, United States	5
United States	Charter Research - Winter Park, Orlando, Florida, 32803, United States	5
United States	Knownwell, Needham, Massachusetts, 02492, United States	5
United States	Tekton Research - Fredericksburg Road, San Antonio, Texas, 78229, United States	5
United States	Central Washington Health Services Association d/b/a Confluence Health, Wenatchee, Washington, 98801, United States	5
United States	Roswell Park Cancer Institute, Buffalo, New York, 14263, United States	5
United States	Case Western Reserve University, Cleveland, Ohio, 44106, United States	5
United States	New York University School of Medicine, New York, New York, 10016, United States	5
United States	The University of Chicago, Chicago, Illinois, 60637, United States	5
United States	Healthy Eating and Activity Laboratory, Knoxville, Tennessee, 37996, United States	5
United States	University of Southern California, Los Angeles, California, 90033, United States	5
United States	Western Human Nutrition Research Center, Davis, California, 95616, United States	5
United States	Oregon Research Institute, Eugene, Oregon, 97403, United States	5
United States	Ohio State University Comprehensive Cancer Center, Columbus, Ohio, 43210, United States	5
United States	University of North Carolina, Chapel Hill, North Carolina, 27599, United States	5
United States	University of Pittsburgh, Pittsburgh, Pennsylvania, 15203, United States	5
United States	Behavioral Weight Management Program/Univ of Vermont, Burlington, Vermont, 05405, United States	5
United States	Oregon State University, Corvallis, Oregon, 97331, United States	5
United States	MetroHealth Medical Center, Cleveland, Ohio, 44109, United States	5
United States	Maimonides Medical Center, Brooklyn, New York, 11219, United States	5
United States	Kaiser Permanente Center for Health Research, Portland, Oregon, 97227, United States	5
United States	Metabolic Research Institute, Inc., West Palm Beach, Florida, 33401, United States	5
United States	Ohio State University, Columbus, Ohio, 43210, United States	5
United States	West Virginia University, Morgantown, West Virginia, 26506, United States	5
United States	Colorado State University, Fort Collins, Colorado, 80523, United States	5
United States	Wake Forest Baptist Health, Winston-Salem, North Carolina, 27157, United States	5
United States	Novo Nordisk Investigational Site, Anaheim, California, 92801, United States	5
United States	Novo Nordisk Investigational Site, Golden, Colorado, 80401, United States	5
United States	Novo Nordisk Investigational Site, Greensboro, North Carolina, 27408, United States	5
United States	Novo Nordisk Investigational Site, Round Rock, Texas, 78681, United States	5
United States	New York Nutrition Obesity Research Center, New York, New York, 10032, United States	5
United States	Biopharma Informatic, LLC, Houston, Texas, 77043, United States	5
United States	The Miriam Hospital, Providence, Rhode Island, 02906, United States	5
United States	University of Kansas, Lawrence, Kansas, 66045, United States	5
United States	Novo Nordisk Investigational Site, Butte, Montana, 59701, United States	5
United States	Novo Nordisk Investigational Site, Salisbury, North Carolina, 28144, United States	5
United States	Pinnacle Clinical Research, San Antonio, Texas, 78229, United States	5
United States	Yale University School of Medicine, New Haven, Connecticut, 06519, United States	5
United States	Palm Research Center Sunset, Las Vegas, Nevada, 89148, United States	5
United States	University of North Carolina Medical Center, Chapel Hill, North Carolina, 27514, United States	5
United States	North Texas Endocrine Center, Dallas, Texas, 75231, United States	5
United States	Texas Diabetes & Endocrinology, P.A., Round Rock, Texas, 78681, United States	5
United States	Evanston Premier Hlthcr Res, Skokie, Illinois, 60077, United States	5
United States	University of Georgia, Athens, Georgia, 30602, United States	5
United States	Intend Research, LLC, Norman, Oklahoma, 73069, United States	5
United States	Research Site, Edina, Minnesota, United States	5
United States	Research Site, New York, New York, United States	5
United States	Weight Control and Diabetes Resarch Center, Providence, Rhode Island, 02903, United States	5
United States	Research Site, Philadelphia, Pennsylvania, United States	5
United States	VA Puget Sound Health Care System Seattle Division, Seattle, WA, Seattle, Washington, 98108-1532, United States	5
United States	Arkansas Children's Nutrition Center, Little Rock, Arkansas, 72202, United States	5
United States	Carnegie Mellon University, Pittsburgh, Pennsylvania, 15213, United States	5
United States	Louisville, Kentucky, United States	5
United States	Boston Children's Hospital, Boston, Massachusetts, 02115, United States	5
United States	Spartanburg Medical Research, Spartanburg, South Carolina, 29303, United States	5
United States	University of Kentucky, Lexington, Kentucky, 40536, United States	5
United States	Fortrea Clinical Research Unit, Daytona Beach, Florida, 32117, United States	5
United States	Fortrea Clinical Research Unit, Dallas, Texas, 75247, United States	5
United States	Indiana University School of Medicine, Indianapolis, Indiana, 46202, United States	5
United States	Pinnacle Research Group, LLC, Anniston, Alabama, 36207, United States	5
United States	Diablo Clinical Research, Walnut Creek, California, 94598, United States	5
United States	Washington University in St. Louis, Saint Louis, Missouri, 63110, United States	5
United States	St. Luke's-Roosevelt Hospital Center, New York, New York, 10025, United States	5
United States	University of Pittsburgh, Pittsburgh, Pennsylvania, 15261, United States	5
United States	Carteret Medical Group, Morehead City, North Carolina, 28557, United States	5
United States	Texas Valley Clinical Research, Weslaco, Texas, 78596, United States	5
United States	Research Site, Overland Park, Kansas, United States	5
United States	Clinical Trials of Texas, Inc., San Antonio, Texas, 78229, United States	5
United States	UCSF Fresno Center for Medical Education and Research, Fresno, California, 93701, United States	5
United States	University of California San Francisco, San Francisco, California, 94143, United States	5
United States	Dartmouth-Hitchcock Medical Center, Lebanon, New Hampshire, 03756, United States	5
Germany	Barbara Grube, Berlin, 10709, Germany	5
Germany	Ambulatory Obesity Program, Charité University, Berlin, Berlin, 13353, Germany	5
Germany	Vestische Kinderklinik, University of Witten/Herdecke, Datteln, Germany	5
Germany	University Hospital Leipzig, Leipzig, 04103, Germany	5
Germany	Dept for Pediatrics and Adolescent Medicine, University of Ulm: Interdisciplinary obesity clinic, Ulm, 89075, Germany	5
Germany	InnoDiab Forschung Gmbh, Essen, Nordrhein-Westfalen, 45136, Germany	5
Germany	RED-Institut GmbH, Oldenburg, Schleswig-Holstein, 23758, Germany	5
Germany	Zentrum fuer klinische Studien Suedbrandenburg GmbH, Elsterwerda, 04910, Germany	5
Australia	Box Hill Hospital, Box Hill, Victoria, 3128, Australia	5
Australia	Barwon Health, Geelong, Victoria, 3220, Australia	5
Australia	The AIM Centre / Hunter Diabetes Centre, Merewether, New South Wales, 2291, Australia	5
Australia	Royal Brisbane and Women's Hospital, Brisbane, Queensland, 4029, Australia	5
Greece	Diabetes Clinical Research Laboratory, 1st Department of Propaedeutic Internal Medicine, Athens, 11527, Greece	5
Denmark	Odense University Hospital, Odense, 5000, Denmark	5
Italy	Catholic University School of Medicine, Rome, 00168, Italy	5
Italy	IRCCS Istituto Auxologico Italiano - Ospedale San Giuseppe, Piancavallo, VCO, 28824, Italy	5
Italy	University of Foggia, Foggia, 71122, Italy	5
Mexico	Instituto de Diabetes, Obesidad y Nutricion, Cuernavaca, Morelos, 62250, Mexico	5
Mexico	Arké SMO S.A de C.V, Veracruz, 91910, Mexico	5
Mexico	Unidad de Investigación Clínica y Atención Médica HEPA, Guadalajara, Jalisco, 44670, Mexico	5
Mexico	Diseno y Planeacion en Investigacion Medica, Guadalajara, Jalisco, 44130, Mexico	5
Mexico	Private Practice - Dr. Arechavaleta Granell Maria del Rosario, Guadalajara, Jalisco, 44670, Mexico	5
Mexico	Unidad biomedica avanzada monterrey, Monterrey, Nuevo León, 64460, Mexico	5
Poland	Gabinet Leczenia Otylosci i Chorob Dietozaleznych, Bialystok, Podlaskie Voivodeship, 15-281, Poland	5
Poland	Centrum Zdrowia Metabolicznego, Poznan, Wielkopolskie Voivodeship, 60-589, Poland	5
Poland	Kresmed Sp. z o. o., Bialystok, Podlaskie, 15-481, Poland	5
United Kingdom	The Health Centre, Bradford-on-Avon, BA15 1DQ, United Kingdom	5
United Kingdom	WISDEM Centre, Coventry, CV2 2DX, United Kingdom	5
United Kingdom	Loughborough University, Loughborough, LE11 3TU, United Kingdom	5
United Kingdom	University Hospital Aintree, Liverpool, L9 7AL, United Kingdom	5
Republic of	Gachon University Gil Medical Center, Incheon, 21565, Korea, Republic of	5
Finland	Helsinki University Hospital, Helsinki, Finland	5
Canada	University of Calgary, Calgary, Alberta, T2N 1N4, Canada	5
Canada	St. Michael's Hospital, Toronto, Ontario, M5B 1W8, Canada	5
Canada	University of Alberta, Edmonton, Alberta, T6G 2E1, Canada	5
Canada	Centre hospitalier universitaire de Sherbrooke, Sherbrooke, Quebec, J1H 5N4, Canada	5
Canada	Richardson Centre for Functional Foods and Nutraceuticals, University of Manitoba, Winnipeg, Manitoba, R3T 6C5, Canada	5
Canada	Ecogene-21, Chicoutimi, Quebec, G7H 7K9, Canada	5
Canada	Alberta Children's Hospital, Calgary, Alberta, T3B 6A8, Canada	5
Canada	Wharton Medical Clinic, Hamilton, Ontario, L8L 5G8, Canada	5
France	Sanofi-Aventis Administrative Office, Paris, France	5
France	Centre Hospitalier Universitaire de Nantes-Hopital Nord Laennec-1, Saint Herblain, 44800, France	5
Brazil	CEDOES, Vitória, Espírito Santo, 29055450, Brazil	5
Brazil	CPCLIN, Sao Paulo, São Paulo, 01228-200, Brazil	5
Netherlands	Novo Nordisk Investigational Site, Groningen, 9728 NZ, Netherlands	5
Netherlands	Sanofi-Aventis Administrative Office, Gouda, Netherlands	5
Israel	Novo Nordisk Investigational Site, Jerusalem, 91120, Israel	5
Israel	Novo Nordisk Investigational Site, Tel Hashomer, 52621, Israel	5
Singapore	KK Women's and Children's Hospital, Singapore, 229899, Singapore	5
Austria	Klinik Landstraße, Wien, 1030, Austria	5
Islamic Republic of	NovinDiet Clinic, Tehran, 1913635136, Iran, Islamic Republic of	5
Argentina	Mautalen Salud e Investigación, Buenos Aires, Ciudad Autónoma De Buenos Aires, C1128AAF, Argentina	5
Argentina	Centro de Investigaciones Médicas Tucuman, SAN M. DE Tucuman, Tucumán, T4000AXL, Argentina	5
Argentina	CEDIC, Caba, Buenos Aires, C1060ABN, Argentina	5
Taiwan	National Taiwan University Hospital, Taipei, 100, Taiwan	5
Taiwan	China Medical University Hospital, Taichung, 40447, Taiwan	5
Japan	Tokyo-Eki Center-building Clinic, Tokyo, 103-0027, Japan	5
Japan	Fukuwa Clinic, Tokyo, 104-0031, Japan	5
Japan	ToCROM Clinic, Tokyo, 160-0008, Japan	5
Puerto Rico	GCM Medical Group, PSC - Hato Rey Site, San Juan, 00917, Puerto Rico	5
Puerto Rico	Ponce Medical School Foundation Inc., Ponce, 00716, Puerto Rico	5
Ukraine	Bogomolets National Medical University, Kyiv, 01601, Ukraine	5
Hungary	Lausmed Kft., Baja, Bács-Kiskun Vármegye, 6500, Hungary	5
Hungary	DRC Gyógyszervizsgáló Központ, Balatonfüred, Veszprém, 8230, Hungary	5
Norway	University of Oslo, Oslo, Norway	4
Spain	Complejo Hospitalario Universitario de Ferrol (CHUF)- Hospital Naval, Ferrol, A Coruña [La Coruña], 15405, Spain	4
Spain	Hospital Universitario Virgen de la Victoria, Malaga, Andalucía, 29010, Spain	4
Spain	Hospital General Universitario de Valencia, Valencia, Valenciana, Comunitat, 46014, Spain	4
Spain	Sanofi-Aventis Administrative Office, Barcelona, Spain	4
Spain	Hospital Infanta Luisa, Sevilla, 41010, Spain	4
Spain	Hospital Universitario Reina Sofia, Cordoba, Andalucía, 14004, Spain	4
Spain	Hospital Universitario Marqués de Valdecilla, Santander, Cantabria, 39008, Spain	4
Spain	Vithas Hospital Sevilla, Seville, Sevilla, 41950, Spain	4
China	Chinese PLA General Hospital, Beijing, Beijing, 100853, China	4
China	The First Affiliated Hospital of Henan University of Science &Technology, Luoyang Shi, Henan, 471003, China	4
China	The Second Affiliated Hospital of Zhengzhou University, Zhengzhou, Henan, 450014, China	4
China	Nanjing First Hospital, Nanjing, Jiangsu, 210006, China	4
China	Ningbo First Hospital, Ningbo, Zhejiang, 315010, China	4
China	Gan & Lee Pharmaceuticals Co., Ltd, Beijing, China	4
China	at Division of Endocrinology, the Affiliated Drum Tower Hospital of Nanjing University, Nanjing, Jiangsu, 210008, China	4
China	Beijing Pinggu Hospital, Beijing, 101200, China	4
China	The First Hospital of Jilin University, Changchun, 130021, China	4
China	Changzhou Second People's Hospital, Changzhou, 213004, China	4
China	Forth Clinical Hospital of Harbin Medical University, Harbin, 150599, China	4
China	Huzhou Central Hospital, Huzhou, 313000, China	4
China	Center Hospital of Jinan, Jinan, 250013, China	4
China	The First Affiliated Hospital of Henan University of Science and Technology, Luoyang, 471000, China	4
China	The Second Affiliated Hospital of Nanjing Medical University, Nanjing, 210011, China	4
China	Shanghai Fifth People's Hospital affiliated to Fudan University, Shanghai, 200240, China	4
China	The First Affiliated Hospital of Xi'an Medical University, Xi'an, 710077, China	4
China	Guangzhou Women and Children's Medical Center, Guangzhou, Guangdong, 510623, China	4
United States	SelfCenter, PC, Fairhope, Alabama, 36532, United States	4
United States	VA San Diego Healthcare System, San Diego, California, 92161, United States	4
United States	Miami Research Associates, Miami, Florida, 33143, United States	4
United States	CSRA Partners in Health, Inc, Augusta, Georgia, 30909, United States	4
United States	Baylor Endocrine Center, Dallas, Texas, 75246, United States	4
United States	Wake Forest Baptist Medical Center, Winston-Salem, North Carolina, 27157, United States	4
United States	Yale University, New Haven, Connecticut, 06511, United States	4
United States	East Carolina University, Greenville, North Carolina, 27834, United States	4
United States	San Diego State University, San Diego, California, 92182, United States	4
United States	University of Florida, Gainesville, Florida, 32610-0296, United States	4
United States	University of Southern California, Los Angeles, California, 90032, United States	4
United States	UCSF, San Francisco, California, 94143, United States	4
United States	Brown University, Providence, Rhode Island, 02912, United States	4
United States	University of Alabama at Birmingham, Birmingham, Alabama, 35233, United States	4
United States	Fleming Island Center for Clinical Research, Fleming Island, Florida, 32003, United States	4
United States	Clinical Research of Central Florida, Winter Haven, Florida, 33880, United States	4
United States	Endocrine Research Solutions, Inc., Roswell, Georgia, 30076, United States	4
United States	Northwest Heart Clinical Research, LLC, Arlington Heights, Illinois, 60005, United States	4
United States	MD Medical Research, Oxon Hill, Maryland, 20745, United States	4
United States	Rochester Clinical Research, Inc., Rochester, New York, 14609, United States	4
United States	Great Lakes Medical Research, Westfield, New York, 14787, United States	4
United States	Johns Hopkins University School of Medicine, Baltimore, Maryland, 21287, United States	4
United States	University of Wisconsin, Madison, Wisconsin, 53792, United States	4
United States	John Muir Physician Network Research Center, Concord, California, 94520, United States	4
United States	Texas Diabetes & Endocrinology, P.A., Austin, Texas, 78731, United States	4
United States	Eastside Research Associates, Redmond, Washington, 98052, United States	4
United States	University of Utah, Salt Lake City, Utah, 84112, United States	4
United States	Clinical Pharmacology of Miami, LLC, Miami, Florida, 33014, United States	4
United States	Indiana University, Indianapolis, Indiana, 46202, United States	4
United States	The Institute for Liver Health II dba Arizona Liver Health-Tucson, Tucson, Arizona, 85712, United States	4
United States	Charter Research - Lady Lake, The Villages, Florida, 32162, United States	4
United States	Great Lakes Clinical Trials - Andersonville, Chicago, Illinois, 60640, United States	4
United States	NorthShore University Health System, Skokie, Illinois, 60077, United States	4
United States	Dent Neurologic Institute, Amherst, New York, 14226, United States	4
United States	Velocity Clinical Research, Syracuse, East Syracuse, New York, 13057, United States	4
United States	North Suffolk Neurology, Port Jefferson Station, New York, 11776, United States	4
United States	Medication Management, Greensboro, North Carolina, 27405, United States	4
United States	Quality Medical Research, Nashville, Tennessee, 37211, United States	4
United States	IMA Clinical Research Austin, Austin, Texas, 78745, United States	4
United States	Endeavor Clinical Trials, San Antonio, Texas, 78240, United States	4
United States	Spectrum Medical, Inc., Danville, Virginia, 24541, United States	4
United States	ICON Early Phase Services, San Antonio, Texas, 78209, United States	4
United States	Emory University Hospital, Atlanta, Georgia, 30322, United States	4
United States	Connecticut Children's Medical Center, Hartford, Connecticut, 06106, United States	4
United States	The Ohio State University Wexner Medical Center, Columbus, Ohio, 43210, United States	4
United States	Washington University, Saint Louis, Missouri, 63110, United States	4
United States	San Francisco General Hospital, San Francisco, California, 94110, United States	4
United States	USDA, ARS, Western Human Nutrition Research Center, Davis, California, 95616, United States	4
United States	Johns Hopkins University, Baltimore, Maryland, 21205, United States	4
United States	Cleveland, Ohio, United States	4
United States	University of Iowa, Iowa City, Iowa, 52242, United States	4
United States	Cedars Sinai Medical Center, Los Angeles, California, 90048, United States	4
United States	Yale University, New Haven, Connecticut, 06520, United States	4
United States	Loyola University Medical Center, Maywood, Illinois, 60153, United States	4
United States	University of Nebraska Medical Center, Omaha, Nebraska, 68198, United States	4
United States	Boston University Medical Center, Boston, Massachusetts, 02118, United States	4
United States	American Health Network of Indiana, LLC - Greenfield, Greenfield, Indiana, 46140, United States	4
United States	University of South Carolina, Columbia, South Carolina, 29205, United States	4
United States	University of Houston, Houston, Texas, 77204, United States	4
United States	Central New York Clinical Research, Manlius, New York, 13104, United States	4
United States	Yale School of Medicine, New Haven, Connecticut, 06519, United States	4
United States	University of Colorado Anshutz Medical Campus/Children's Hospital Colorado, Aurora, Colorado, 80045, United States	4
United States	Connecticut Mental Health Center, New Haven, Connecticut, 06519, United States	4
United States	Drexel University, Philadelphia, Pennsylvania, 19102, United States	4
United States	Great Lakes Clinical Trials, Chicago, Illinois, 60640, United States	4
United States	University of Missouri, Columbia, Missouri, 65212, United States	4
United States	Pennington Biomedical Research Center, Baton Rouge, Louisiana, 70809, United States	4
United States	Center for Human Nutrition, Denver, Colorado, 80220, United States	4
United States	Pennington Biom Res Ctr, Baton Rouge, Louisiana, 70808, United States	4
United States	UBMD Peds-Div of Endo/Diabetes, Buffalo, New York, 14203, United States	4
United States	Valley Weight Loss Clinic, Fargo, North Dakota, 58104, United States	4
United States	Novo Nordisk Investigational Site, Fresno, California, 93720, United States	4
United States	Novo Nordisk Investigational Site, Los Angeles, California, 90057, United States	4
United States	Novo Nordisk Investigational Site, Honolulu, Hawaii, 96814, United States	4
United States	Novo Nordisk Investigational Site, Philadelphia, Pennsylvania, 19104-3317, United States	4
United States	Novo Nordisk Investigational Site, Dallas, Texas, 75226, United States	4
United States	Novo Nordisk Investigational Site, Olympia, Washington, 98502, United States	4
United States	Cahaba Research - Pelham, Pelham, Alabama, 35124, United States	4
United States	Balanced Life Health Care Solutions/SKYCRNG, Lawrenceville, Georgia, 30046, United States	4
United States	VIP Trials, San Antonio, Texas, 78230, United States	4
United States	Pennington Biomedical Research, Baton Rouge, Louisiana, 70808, United States	4
United States	Yale-Griffin Prevention Research Center, Derby, Connecticut, 06418, United States	4
United States	Massachusetts General Hospital, Boston, Massachusetts, 02115, United States	4
United States	Yale University School of Medicine, New Haven, Connecticut, 06520, United States	4
United States	Novo Nordisk Investigational Site, Concord, California, 94520, United States	4
United States	Novo Nordisk Investigational Site, Jacksonville, Florida, 32216, United States	4
United States	Novo Nordisk Investigational Site, Topeka, Kansas, 66606, United States	4
United States	Novo Nordisk Investigational Site, Dallas, Texas, 75251, United States	4
United States	Maryland Cardiovascular Specialists, Baltimore, Maryland, 21229, United States	4
United States	Northwest Houston Heart Center, Tomball, Texas, 77375, United States	4
United States	Prime Health and Wellness/SKYCRNG, Fayette, Mississippi, 39069, United States	4
United States	Lovelace Scientific Resources, Albuquerque, New Mexico, 87108, United States	4
United States	Arizona State University, Phoenix, Arizona, 85004, United States	4
United States	Center for Advanced Research & Education, Gainesville, Georgia, 30501, United States	4
United States	NECCR PrimaCare Research, Fall River, Massachusetts, 02721, United States	4
United States	ActivMed Practices and Research, Methuen, Massachusetts, 01844, United States	4
United States	Premier Research, Trenton, New Jersey, 08611, United States	4
United States	Aventiv Research Inc, Columbus, Ohio, 43213, United States	4
United States	WR-Clinsearch, LLC, Chattanooga, Tennessee, 37421, United States	4
United States	Texas Diabetes & Endocrinology, P.A., Austin, Texas, 78749, United States	4
United States	Novo Nordisk Investigational Site, Waterbury, Connecticut, 06708, United States	4
United States	Novo Nordisk Investigational Site, Rochester, New York, 14609, United States	4
United States	Desert Oasis Hlthcr Med Group, Palm Springs, California, 92262, United States	4
United States	Southgate Medical Group, LLP, West Seneca, New York, 14224, United States	4
United States	Lucas Research, Inc, Morehead City, North Carolina, 28557, United States	4
United States	University of Texas Southwestern, Dallas, Texas, 75390, United States	4
United States	Pfizer Investigational Site, Baton Rouge, Louisiana, 70808, United States	4
United States	Pfizer Investigational Site, San Antonio, Texas, 78229, United States	4
United States	Oviedo Medical Research, LLC, Oviedo, Florida, 32765, United States	4
United States	Preferred Primary Care Physicians, Preferred Clinical Research-St. Clair, Pittsburgh, Pennsylvania, 15243, United States	4
United States	Research Site, Birmingham, Alabama, United States	4
United States	Research Site, Denver, Colorado, United States	4
United States	Research Site, Eugene, Oregon, United States	4
United States	FDRC, Costa Mesa, California, 92627, United States	4
United States	UT Southwestern Med Cntr, Dallas, Texas, 75390-9302, United States	4
United States	Jacksonville, Florida, United States	4
United States	Evansville, Indiana, United States	4
United States	Medical University Of South Carolina, Charleston, South Carolina, 29425, United States	4
United States	USC / Norris Comprehensive Cancer Center, Los Angeles, California, 90033, United States	4
United States	Penn State Hershey Medical Center, Hershey, Pennsylvania, 17033, United States	4
United States	Research Site, Indianapolis, Indiana, United States	4
United States	University of Virginia, Charlottesville, Virginia, 22908, United States	4
United States	University of Louisville, Louisville, Kentucky, 40202, United States	4
United States	Northern Pines Hlth Ctr, PC, Buckley, Michigan, 49620, United States	4
United States	StudyMetrix Research LLC, Saint Peters, Missouri, 63303, United States	4
United States	Lynn Institute of Norman, Norman, Oklahoma, 73072, United States	4
United States	The University of Penn Center, Philadelphia, Pennsylvania, 19104-3317, United States	4
United States	Kansas State University, Manhattan, Kansas, 66506, United States	4
United States	Miriam Hospital Weight Control and Diabetes Resarch Center, Providence, Rhode Island, 02903, United States	4
United States	Fortrea Clinical Research Unit, Madison, Wisconsin, 53704, United States	4
United States	Novo Nordisk Investigational Site, San Antonio, Texas, 78209, United States	4
United States	California Polytechnic State University, San Luis Obispo, California, 93407, United States	4
United States	Yale Department of Psychiatry, New Haven, Connecticut, 06510, United States	4
United States	Emory University, Atlanta, Georgia, 30322, United States	4
United States	Purdue University, West Lafayette, Indiana, 47906, United States	4
United States	West Orange Endocrinology, Ocoee, Florida, 34761, United States	4
United States	Trial Management Associates, Myrtle Beach, South Carolina, 29572, United States	4
United States	Research Site, Chula Vista, California, United States	4
United States	Great Lakes Research Group, Inc., Bay City, Michigan, 48706, United States	4
United States	Tandem Clinical Research, Marrero, Louisiana, 70072, United States	4
United States	University of Arkansas, Fayetteville, Arkansas, 72704, United States	4
United States	Central Illinois Diabetes and Clinical Research a Division of Prairie Education and Research Cooperative, Springfield, Illinois, 62711, United States	4
United States	Brengle Family Medicine, Indianapolis, Indiana, 46260, United States	4
United States	MedVadis Research Corporation, Waltham, Massachusetts, 02451, United States	4
United States	University of Texas Medical Branch, Galveston, Texas, 77555, United States	4
United States	Teradan Clinical Trials, LLC, Brandon, Florida, 33511, United States	4
United States	Endocrine Ips, Pllc, Houston, Texas, 77079, United States	4
United States	Children's Hospital of Los Angeles, Los Angeles, California, 90027, United States	4
United States	FutureSearch Trials of Neurology, Austin, Texas, 78731, United States	4
United States	Qualmedica Research, LLC, Evansville, Indiana, 47715, United States	4
United States	ICON Early Phase Services, LLC, San Antonio, Texas, 78209, United States	4
United States	Brigham & Women's Hospital, Boston, Massachusetts, 02115, United States	4
United States	NYU Langone Medical Center, New York, New York, 10016, United States	4
United States	Comprehensive Weight Control Program, New York, New York, 10021, United States	4
United States	Velocity Clin Res Wstlke, Los Angeles, California, 90057, United States	4
United States	Children's National Medical Center, Washington, District of Columbia, 20010, United States	4
United States	Raleigh, North Carolina, United States	4
United States	San Antonio, Texas, 78229, United States	4
Germany	Novo Nordisk Investigational Site, Neuss, 41460, Germany	4
Germany	Universitätsklinikum Hamburg-Eppendorf, Hamburg, 20246, Germany	4
Germany	Analyze & Realize, Berlin, 10369, Germany	4
Germany	Novo Nordisk Investigational Site, Hamburg, 22607, Germany	4
Germany	Novo Nordisk Investigational Site, Stuttgart, 70378, Germany	4
Germany	Novo Nordisk Investigational Site, Leipzig, 04103, Germany	4
Germany	Parexel International GmbH, Berlin, 14050, Germany	4
Germany	RED-Institut für medizinische Forschung und Fortbildung GmbH, Oldenburg in Holstein, 23758, Germany	4
Germany	Erlinger, Stuttgart, 70378, Germany	4
Germany	Diabeteszentrum Hamburg West, Hamburg, 22607, Germany	4
Germany	Wendisch/Dahl Hamburg, Hamburg, 22607, Germany	4
Germany	AmBeNet GmbH, Leipzig, 04107, Germany	4
Australia	Emeritus Research, Botany, New South Wales, 2019, Australia	4
Australia	Logan Hospital, Meadowbrook, Queensland, 4131, Australia	4
Australia	Southern Adelaide Diabetes & Endocrine Services, Oaklands Park, South Australia, 5046, Australia	4
Australia	Austin Health - Repatriation Hospital, Heidelberg West, Victoria, 3081, Australia	4
Australia	Northern Beaches Clinical Research, Brookvale, New South Wales, 2100, Australia	4
Australia	Royal Adelaide Hospital, Adelaide, South Australia, 5000, Australia	4
Greece	"Laiko" General Hospital of Athens, Athens, GR-11527, Greece	4
Denmark	The Parker Institute and Department of Radiology at Bispebjerg and Frederiksberg Hospital, Frederiksberg, Capital Region, 2000, Denmark	4
Denmark	Center for Clinical Metabolic Research, Hellerup, 2900, Denmark	4
Denmark	Department of Human Nutrition, Frederiksberg, 1958, Denmark	4
Denmark	Steno Diabetes Center Aarhus, Aarhus N, 8200, Denmark	4
Denmark	Hvidovre Hospital Endokrinologisk forsknings afsnit 159, Hvidovre, 2650, Denmark	4
Turkey	Fatih Sultan Mehmet Research and Training Hospital, Istanbul, 34734, Turkey	4
Turkey	Istanbul University-Cerrahpasa, Istanbul, 34320, Turkey	4
Italy	Azienda di Servizi alla Persona, Pavia, 27100, Italy	4
Switzerland	St Claraspital, Basel, 4016, Switzerland	4
Mexico	Cardiolink Clin Trials, Monterrey, Nuevo León, 64060, Mexico	4
Mexico	Centro de Investigacion Cardiovascular y Metabólica, Tijuana, Baja California, 22500, Mexico	4
Mexico	Clínica García Flores SC, Monterrey, Nuevo León, 64610, Mexico	4
Mexico	Investigacion En Salud Y Metabolismo Sc, Chihuahua, 31217, Mexico	4
Mexico	Centro de Estudios de Investigacion Metabolicos y Cardiovasculares, Ciudad Madero, Tamaulipas, 89440, Mexico	4
Mexico	Centro de Investigación Cardiometabólica de Aguascalientes, Aguascalientes, 20230, Mexico	4
Poland	Clinical Research Centre, Medical University of Bialystok, Bialystok, Podlaskie, 15-276, Poland	4
Poland	Medical University of Lodz, Poland, Łódź, 90-153, Poland	4
Poland	Centrum Badan Klinicznych PI-House sp. z o.o., Gdansk, Pomorskie, 80-546, Poland	4
Poland	Medical University of Bialystok, Białystok, 15-089, Poland	4
United Kingdom	Loughborough University, Loughborough, Leicestershire, LE11 3TU, United Kingdom	4
United Kingdom	University of Liverpool, Liverpool, Merseyside, L69 7ZA, United Kingdom	4
United Kingdom	Guys Hospital, London, SE1 9RT, United Kingdom	4
Republic of	Seoul National University Bundang Hospital, Seongnam, 13620, Korea, Republic of	4
Belgium	Novo Nordisk Investigational Site, Leuven, 3000, Belgium	4
Russian Federation	Novo Nordisk Investigational Site, Moscow, 117036, Russian Federation	4
Russian Federation	Center of New Medical Technologies, Novosibirsk, Novosibisk Region, 630090, Russian Federation	4
Finland	StudyCor, Jyväskylä, 40620, Finland	4
Finland	Turku University Hospital, Turku, 20520, Finland	4
Canada	Cambridge Cardiac Care Centre, Cambridge, Ontario, N1R 6V6, Canada	4
Canada	LMC Clinical Research Inc. (Bayview), Toronto, Ontario, M4G 3E8, Canada	4
Canada	St. Joseph's Healthcare Hamilton, Hamilton, Ontario, L8N 4A6, Canada	4
Canada	Novo Nordisk Investigational Site, Toronto, Ontario, M4P 1P2, Canada	4
Canada	Novo Nordisk Investigational Site, Quebec, G1V 4G2, Canada	4
Canada	Milestone Research, London, Ontario, N5W 6A2, Canada	4
Canada	Centre Medical Acadie, Montreal, Quebec, H4N 2W2, Canada	4
Canada	Nova Scotia Health Authority, Halifax, Nova Scotia, B3H 1V7, Canada	4
Canada	University of Toronto - Department of Nutritional Sciences, Toronto, Ontario, M5S 3E2, Canada	4
Canada	University of Toronto, Department of Nutritional Sciences, Toronto, Ontario, M5S 3E2, Canada	4
Canada	University of Calgary, Calgary, Alberta, T2T 5C7, Canada	4
Canada	Diabetes Heart Research Centre, Toronto, Ontario, M6G 1M2, Canada	4
Canada	University of Guelph, Guelph, Ontario, N1G 2W1, Canada	4
Canada	Milestone Research Inc., London, Ontario, N5W 6A2, Canada	4
Canada	Alpha Recherche Clinique, Quebec, G2J 0C4, Canada	4
Canada	McMaster University, Hamilton, Ontario, L8S 4K1, Canada	4
Portugal	Hospital da Luz, Lisboa, 1500-650, Portugal	4
France	Damien JOLLY, Reims, France	4
France	CREPS Auvergne Rhône-Alpes / Vichy, Bellerive-sur-Allier, Allier, 03321, France	4
France	CHU clermont-ferrand, Clermont-Ferrand, France	4
France	Chu Clermont-Ferrand, Clermont-Ferrand, 63003, France	4
France	Centre de Recherche Clinique Portes Du Sud, Venissieux, 69200, France	4
Brazil	Cline Research Center, Curitiba, Paraná, 80030-480, Brazil	4
Brazil	Hospital das Clinicas FMUSP, São Paulo, 05403-000, Brazil	4
Brazil	Pesquisare Saude, Santo André, São Paulo, 09080-110, Brazil	4
Brazil	IBPClin - Instituto Brasil de Pesquisa Clínica, Rio de Janeiro, 22241-180, Brazil	4
Netherlands	Maastricht University, Maastricht, Limburg, 6229 ER, Netherlands	4
Netherlands	Department of Human Biology, Maastricht University Medical Centre, Maastricht, 6200MD, Netherlands	4
Netherlands	St. Antonius hospital, Nieuwegein, Netherlands	4
Netherlands	Maastricht University Medical Center, Maastricht, Limburg, 6229 HX, Netherlands	4
South Africa	Phoenix Pharma, Port Elizabeth, Eastern Cape, 6001, South Africa	4
South Africa	Dr J Reddy, Durban, KwaZulu-Natal, 4450, South Africa	4
Israel	Meir Medical Center, Kfar Saba, Israel	4
Israel	Meir Medical Center, Kfar-Saba, Israel	4
Israel	Sheba Medical Center, Ramat Gan, HaMerkaz, 5262100, Israel	4
Israel	Novo Nordisk Investigational Site, Petah-Tikva, 49372, Israel	4
Israel	Novo Nordisk Investigational Site, Tel-Aviv, 64239, Israel	4
Israel	Meir children's sport and health center', Kfar-Saba, 44281, Israel	4
Singapore	National University Hospital, Singapore, 119074, Singapore	4
Austria	Klinik Hietzing, Wien, 1130, Austria	4
India	Deenanath Mangeshkar Hospital & Research Centre, Pune, Maharashtra, 411004, India	4
Argentina	Instituto de Investigaciones Clínicas Mar del Plata, Mar del Plata, Buenos Aires, 7600, Argentina	4
Argentina	Centro de Investigaciones Metabólicas (CINME), Ciudad Autónoma de Buenos Aire, Buenos Aires, 1056, Argentina	4
Taiwan	Chung Shan Medical University, Taichung, South, 402, Taiwan	4
Taiwan	National Taiwan University Hospital, Taipei, 10002, Taiwan	4
Malaysia	Universiti Tunku Abdul Rahman, Kajang, Selangor, 43000, Malaysia	4
Japan	Hiroshima University, Hiroshima, 734-8551, Japan	4
Japan	OCROM Clinic, Suita-shi, Osaka, 565-0853, Japan	4
Japan	AMC Nishiumeda Clinic, Osaka, 530-0001, Japan	4
Puerto Rico	Research and Cardiovascular Corp., Ponce, 00717, Puerto Rico	4
Puerto Rico	Manati Center for Clinical Research, Manati, 00674, Puerto Rico	4
Puerto Rico	Latin Clinical Trial Center, San Juan, 00909, Puerto Rico	4
Puerto Rico	Puerto Rico Medical Research, Ponce, 00717, Puerto Rico	4
Romania	Diabdana, Oradea, Bihor, 410147, Romania	4
Ireland	University College Dublin, Dublin, Ireland	4
Hong Kong	The Hong Kong Polytechnic University, Hong Kong, Hong Kong	4
Hong Kong	LKS Faculty of Medicine, Hong Kong, Hong Kong	4
Hungary	Debreceni Egyetem Klinikai Kozpont, Debrecen, 4032, Hungary	4
Norway	Haukeland University Hospital, Bergen, 5021, Norway	3
Norway	Norwegian School of Sport Sciences, Oslo, 0806, Norway	3
Spain	University of Granada, Granada, 18011, Spain	3
Spain	Centro Periférico de Especialidades Bola Azul, Almeria, Almería, 04009, Spain	3
Spain	Hospital Quiron Infanta Luisa, Sevilla, Andalucía, 41010, Spain	3
Spain	Hospital Virgen del Camino, Sanlúcar de Barrameda, Cádiz, 11540, Spain	3
Spain	Hospital Virgen de las Montañas, Villamartin, Cádiz, 11650, Spain	3
Spain	Pharmacy Iborra Campos, Elche, Alicante, 03202, Spain	3
Spain	Hospital Clínico San Carlos, Madrid, 28040, Spain	3
Spain	Institut d'Investigació Biomèdica de Girona (IDIBGI), Girona, 17007, Spain	3
Spain	Health and Social Research Centre, University of Castilla-La Mancha, Cuenca, 16071, Spain	3
Spain	Catholic University of Murcia, Murcia, 30107, Spain	3
Spain	La Paz University Hospital, Madrid, Spain	3
Spain	Hospital Sant Joan de Deu, Barcelona, 08950, Spain	3
Spain	Novo Nordisk Investigational Site, Almeria, 04009, Spain	3
Spain	Novo Nordisk Investigational Site, Sevilla, 41003, Spain	3
Spain	Novo Nordisk Investigational Site, Sevilla, 41010, Spain	3
Spain	Social and Health Research Center. Universidad de Castilla-La Mancha, Cuenca, 16071, Spain	3
Spain	Clínica Nuevas Tecnologías en Diabetes y Endocrinología, Sevilla, 41003, Spain	3
Spain	Hospital Universitari de Bellvitge, L'Hospitalet De Llobregat, Barcelona, 08907, Spain	3
Spain	Institute for Health Research IdiPAZ, Madrid, 28046, Spain	3
Spain	Hospital Sant Joan de Déu, Barcelona, 08950, Spain	3
Spain	Faculty of Nursing. Catholic University of Murcia, Murcia, 30107, Spain	3
Spain	University of Seville, Seville, 41009, Spain	3
Spain	University of Navarra, Pamplona, 31008, Spain	3
Spain	Hospital Universitario de La Ribera, Alzira, Valenciana, Comunitat, 46600, Spain	3
Spain	Hospital Universitario Virgen Del Rocio, Sevilla, 41013, Spain	3
Spain	Centro de Investigacion en Nutricion. Universidad de Navarra, Pamplona, Navarra, 31008, Spain	3
Spain	Instituto de Ciencia y Tecnología de Alimentos y Nutrición, Madrid, 28040, Spain	3
Spain	Centre for Nutrition Research, University of Navarra, Pamplona, Navarra, 31008, Spain	3
China	Wuhan General Hospital, Wuhan, Hubei, 430070, China	3
China	Nanfang Hospital of Southern Medical University, Guangzhou, Guangdong, 510515, China	3
China	ShenZhen People's Hospital, Shenzhen, Guangdong, 518020, China	3
China	Jiangxi Provincial People's Hospital, Nanchang, Jiangxi, 330006, China	3
China	The First People's Hospital of Yunnan Province, Kunming, Yunnan, 650034, China	3
China	Ningbo First Hospital, Ningbo, China	3
China	Peking University Third Hospital, Beijing, Beijing, 100191, China	3
China	Shanghai Municipal Hospital of Traditional Chinese Medicine, Shanghai, Shanghai, 200071, China	3
China	Beijing Friendship Hospital, Capital Medical University, Beijing, Beijing, 100050, China	3
China	The First Affiliated Hospital of Henan University of Science and Technology, Luoyang, Henan, China	3
China	Huizhou Central People's Hospital, Huizhou, Guangdong, 516001, China	3
China	Jinan Central Hospital, Ji'nan, Shandong, 250013, China	3
China	Shanghai Pudong New Area People's Hospital, Shanghai, Shanghai, 201200, China	3
China	Peking University First Hospital, Beijing, Beijing, 100034, China	3
China	The Third Xiangya Hospital of Central South University, Changsha, Hunan, 410013, China	3
China	Hubei Provincial Hospital of Traditional Chinese Medicine, Wuhan, Hubei, 430061, China	3
China	Huzhou Central Hospital, Huzhou, Zhejiang, 313000, China	3
China	Peking University People's Hospital, Beijing, 100044, China	3
China	Pingxiang People's Hospital, Pingxiang, 337000, China	3
China	Shanghai Municipal Hospital of Traditional Chinese Medicine, Shanghai, 200071, China	3
China	Siping Central People's Hospital, Siping, 136000, China	3
China	Tianjin Medical University General Hospital, Tianjin, 30052, China	3
China	Wuhan Union Hospital, Wuhan, 430022, China	3
China	Affiliated Hospital of Jiangsu University, Zhenjiang, 212013, China	3
China	Beijing Chao-Yang Hospital, Beijing, 100020, China	3
China	The First Affiliated Hospital of Chongqing Medical University, Chongqing, Chongqing, 400016, China	3
China	School of Sports Medicine and Rehabilitation, Beijing Sport University, Beijing, China	3
Sweden	Novo Nordisk Investigational Site, Malmö, 205 02, Sweden	3
Sweden	Uppsala University Hospital, Uppsala, Sweden	3
Sweden	Novo Nordisk Investigational Site, Stockholm, 141 86, Sweden	3
Sweden	Ladulaas Kliniska Studier, Borås, 506 30, Sweden	3
Sweden	Forskningsenheten Carlanderska, Göteborg, 40545, Sweden	3
United States	University Clinical Research, Pembroke Pines, Florida, 33024, United States	3
United States	Medical Research Institute, Slidell, Louisiana, 70458, United States	3
United States	FutureCare Studies, Springfield, Massachusetts, 01103, United States	3
United States	Center for Nutrition and Preventive Medicine, Charlotte, North Carolina, 28211, United States	3
United States	Wake Research Associates, LLC, Raleigh, North Carolina, 27612, United States	3
United States	Novo Nordisk Investigational Site, Baltimore, Maryland, 21229, United States	3
United States	Novo Nordisk Investigational Site, Pittsburgh, Pennsylvania, 15224, United States	3
United States	Dartmouth-Hitchcock, Lebanon, New Hampshire, 03756, United States	3
United States	University of Minnesota, School of Nursing, Minneapolis, Minnesota, 55455, United States	3
United States	Arena Pharmaceuticals, Inc., San Diego, California, 92121, United States	3
United States	St. Luke's/Roosevelt Hospital, New York, New York, 10025, United States	3
United States	Pfizer Investigational Site, Miami, Florida, 33169, United States	3
United States	University of California San Diego, San Diego, California, 92103, United States	3
United States	Cardiology Associates of Fairfield County, P.C., Stamford, Connecticut, 06905, United States	3
United States	Stamford Therapeutics Consortium, Stamford, Connecticut, 06905, United States	3
United States	Oviedo Medical Research, Oviedo, Florida, 32765, United States	3
United States	Northwestern University Feinberg School of Medicine, Chicago, Illinois, 60611, United States	3
United States	MedStar Health Research Institute, Hyattsville, Maryland, 20782, United States	3
United States	Altoona Center for Clinical Research, Duncansville, Pennsylvania, 16635, United States	3
United States	Permian Research Foundation, Odessa, Texas, 79761, United States	3
United States	Jean Brown Research, Salt Lake City, Utah, 84124, United States	3
United States	Selma Medical Associates, Winchester, Virginia, 22601, United States	3
United States	Universal Research Group, Tacoma, Washington, 98405, United States	3
United States	Emory University School of Medicine, Atlanta, Georgia, 30322, United States	3
United States	Children's Hospital of Pittsburgh, Pittsburgh, Pennsylvania, 15224, United States	3
United States	Norcal Endocrinology & Internal Medicine, San Ramon, California, 94583, United States	3
United States	East Coast Institute for Research, LLC, Macon, Georgia, 31210, United States	3
United States	SKY Integrative Medical Center/SKYCRNG, Ridgeland, Mississippi, 39157, United States	3
United States	Soma Clinical Trials, Wylie, Texas, 75098, United States	3
United States	Johns Hopkins Center for American Indian Health, Shiprock, New Mexico, 87420, United States	3
United States	Honor Health Research Institute, Scottsdale, Arizona, 85258, United States	3
United States	Seattle Children's Research Institute, Seattle, Washington, 98101, United States	3
United States	Weill Cornell Medicine, New York, New York, 10021, United States	3
United States	Physicians Committee for Responsible Medicine, Washington, District of Columbia, 20016, United States	3
United States	UMass Memorial Medical Center, Worcester, Massachusetts, 01655, United States	3
United States	Baltimore VA Medical Center VA Maryland Health Care System, Baltimore, MD, Baltimore, Maryland, 21201, United States	3
United States	Medical Research Partners, Ammon, Idaho, 83406, United States	3
United States	Lucida Clinical Trials, New Bedford, Massachusetts, 02740, United States	3
United States	Headlands Research - Detroit, Southfield, Michigan, 48034, United States	3
United States	Lucas Research, Inc., New Bern, North Carolina, 28562, United States	3
United States	FutureSearch Trials of Dallas, Dallas, Texas, 75231, United States	3
United States	Legacy Good Samaritan Hospital, Portland, Oregon, United States	3
United States	Oregon Health and Science University, Portland, Oregon, United States	3
United States	Virginia Mason Medical Center, Seattle, Washington, 98195, United States	3
United States	Grady Memorial Hospital, Atlanta, Georgia, 30303, United States	3
United States	Uniformed Services University of the Health Sciences, Bethesda, Maryland, 20814, United States	3
United States	Beth Israel Deaconess Medical Center, Boston, Massachusetts, 02115, United States	3
United States	Sansum Diabetes Research Institute, Santa Barbara, California, 93105, United States	3
United States	University of Colorado, Anschutz Medical Campus, Aurora, Colorado, 80045, United States	3
United States	UNC Carolina Population Center, Chapel Hill, North Carolina, 27599, United States	3
United States	Medical College of Georgia; Augusta University, Augusta, Georgia, 30912, United States	3
United States	University of Michigan, Ann Arbor, Michigan, 48105, United States	3
United States	University of Alabama at Birmingham, Birmingham, Alabama, 35294-3360, United States	3
United States	UC San Diego Center for Healthy Eating and Activity Research (CHEAR), La Jolla, California, 92037, United States	3
United States	Denver, Colorado, United States	3
United States	Baltimore, Maryland, United States	3
United States	Boston, Massachusetts, United States	3
United States	New York, New York, United States	3
United States	Abington Memorial Hospital, Abington, Pennsylvania, 19001, United States	3
United States	Duke Healthy Lifestyles Clinic, Durham, North Carolina, 27704, United States	3
United States	Pennington Biomedical Research Center, Baton Rouge, Louisiana, 70808-4124, United States	3
United States	Kapiolani Medical Center for Women and Children, Honolulu, Hawaii, 96826, United States	3
United States	Woman's Hospital, Baton Rouge, Louisiana, 70817, United States	3
United States	Saint Agnes Hospital, Baltimore, Maryland, 21229, United States	3
United States	Long Island Jewish Medical Center, New Hyde Park, New York, 11040, United States	3
United States	University of Rochester, Rochester, New York, 14642, United States	3
United States	Oregon Health and Science University, Portland, Oregon, 97239, United States	3
United States	Thomas Jefferson University Hospital, Philadelphia, Pennsylvania, 19107, United States	3
United States	Baylor University Medical Center, Dallas, Texas, 75246, United States	3
United States	University of Vermont Medical Center, Burlington, Vermont, 05401, United States	3
United States	University of Colorado, Anschutz Health and Wellness Center, Aurora, Colorado, 80045, United States	3
United States	Rutgers University, New Brunswick, New Jersey, 08901, United States	3
United States	Indiana University Health University Hospital, Indianapolis, Indiana, 46202, United States	3
United States	University of California San Diego, La Jolla, California, 92037, United States	3
United States	Duke Center for Metabolic and Weight Loss Surgery, Durham, North Carolina, 27704, United States	3
United States	University of Delaware, Newark, Delaware, 19716, United States	3
United States	Duke University, Durham, North Carolina, 27708, United States	3
United States	Tufts University Human Nutrition Research Center on Aging, Boston, Massachusetts, 02111, United States	3
United States	Seattle Children's, Seattle, Washington, 98121, United States	3
United States	Central Phoenix Medical Clinic, Phoenix, Arizona, 85020, United States	3
United States	University of California Irvine Medical Center, Orange, California, 92868, United States	3
United States	Penn State University, University Park, Pennsylvania, 16802, United States	3
United States	Mayo Clinic Minnesota, Rochester, Minnesota, 55905, United States	3
United States	Yale University School of Medicine, New Haven, Connecticut, 06510, United States	3
United States	Virginia Tech, Blacksburg, Virginia, 24061, United States	3
United States	University of Pittsburgh School of Nursing, Pittsburgh, Pennsylvania, 15261, United States	3
United States	University of California, San Diego, San Diego, California, 92093, United States	3
United States	Mayo Clinic Rochester, Rochester, Minnesota, 55905, United States	3
United States	Apollo Endosurgery, Austin, Texas, 78746, United States	3
United States	Barry J. Reiner, MD LLC, Baltimore, Maryland, 21229, United States	3
United States	UPMC Child Hosp-Pittsburgh, Pittsburgh, Pennsylvania, 15224, United States	3
United States	Group Health Research Institute, Seattle, Washington, 98101, United States	3
United States	Brown University School of Public Health, Providence, Rhode Island, 02912, United States	3
United States	Johns Hopkins Hospital, Baltimore, Maryland, 21287, United States	3
United States	HonorHealth Bariatric Center, Scottsdale, Arizona, 85258, United States	3
United States	ProSciento, Inc., Chula Vista, California, 91911, United States	3
United States	Novo Nordisk Investigational Site, Birmingham, Alabama, 35294, United States	3
United States	Novo Nordisk Investigational Site, Peoria, Arizona, 85381, United States	3
United States	Novo Nordisk Investigational Site, Huntington Beach, California, 92648, United States	3
United States	Novo Nordisk Investigational Site, Albany, New York, 12203, United States	3
United States	Novo Nordisk Investigational Site, Endwell, New York, 13760, United States	3
United States	Novo Nordisk Investigational Site, Saint George, Utah, 84790, United States	3
United States	Novo Nordisk Investigational Site, Winchester, Virginia, 22601-3834, United States	3
United States	University of California, Los Angeles, Los Angeles, California, 90095, United States	3
United States	Encore Medical Research, Hollywood, Florida, 33024, United States	3
United States	South Florida Clinical Research Institute, Margate, Florida, 33063, United States	3
United States	IMA Clinical Research, Albuquerque, New Mexico, 87109, United States	3
United States	Summit Headlands, Portland, Oregon, 97210, United States	3
United States	Soma Clinical Trials, Denison, Texas, 75020, United States	3
United States	Virginia Commonwealth University, Richmond, Virginia, 23284, United States	3
United States	Stanford University School of Medicine, Palo Alto, California, 94304, United States	3
United States	The University of Pennsylvania Center for Weight and Eating Disorders, Philadelphia, Pennsylvania, 19104, United States	3
United States	JourneyLite Physicians, Cincinnati, Ohio, 45241, United States	3
United States	MidSouth Bariatrics, Memphis, Tennessee, 38120, United States	3
United States	Novo Nordisk Investigational Site, Santa Monica, California, 90404, United States	3
United States	Novo Nordisk Investigational Site, North Dartmouth, Massachusetts, 02747, United States	3
United States	Novo Nordisk Investigational Site, Dallas, Texas, 75234, United States	3
United States	Saint Louis University, Saint Louis, Missouri, 63110, United States	3
United States	ICON, San Antonio, Texas, 78209, United States	3
United States	State University of New York at Buffalo, Buffalo, New York, 14214, United States	3
United States	Univeristy of Colorado Anschutz Medical Campus, Aurora, Colorado, 80045, United States	3
United States	Novo Nordisk Investigational Site, Spring Valley, California, 91978, United States	3
United States	Novo Nordisk Investigational Site, Minneapolis, Minnesota, 55416, United States	3
United States	Novo Nordisk Investigational Site, Wadsworth, Ohio, 44281, United States	3
United States	Novo Nordisk Investigational Site, Bristol, Tennessee, 37620, United States	3
United States	Novo Nordisk Investigational Site, Nashville, Tennessee, 37212, United States	3
United States	Novo Nordisk Investigational Site, Austin, Texas, 78749, United States	3
United States	Valley Clinical Trials, Inc., Covina, California, 91723, United States	3
United States	Southern California Dermatology, Inc., Santa Ana, California, 92701, United States	3
United States	The University of Texas Health Science Center at Houston, Bellaire, Texas, 77401, United States	3
United States	University of Colorado Anschutz Health and Wellness Center, Aurora, Colorado, 80045, United States	3
United States	Brigham and Women's Hospital, Boston, Massachusetts, 02215, United States	3
United States	Clinical Research of South Florida, Coral Gables, Florida, 33134, United States	3
United States	CSRA Partners in Health, Inc., Augusta, Georgia, 30909, United States	3
United States	MediSphere Medical Research Center, LLC, Evansville, Indiana, 47714, United States	3
United States	Kansas University Medical Center, Kansas City, Kansas, 66160, United States	3
United States	Novo Nordisk Investigational Site, Buffalo, New York, 14203, United States	3
United States	Pfizer Investigational Site, Miami, Florida, 33143, United States	3
United States	Temple University - Center for Obesity Research and Education, Philadelphia, Pennsylvania, 19140, United States	3
United States	Rockefeller University Hospital, New York, New York, 10021, United States	3
United States	Virginia Commonwealth University School of Medicine, Richmond, Virginia, 23298, United States	3
United States	National Research Institute - Wilshire, Los Angeles, California, 90057, United States	3
United States	ForCare Clinical Research, Tampa, Florida, 33613, United States	3
United States	Midwest Institute for Clinical Research, Indianapolis, Indiana, 46260, United States	3
United States	Summit Research Network, Portland, Oregon, 97210, United States	3
United States	Velocity Clinical Research, Providence, East Greenwich, Rhode Island, 02818, United States	3
United States	Avera Research Institute, Sioux Falls, South Dakota, 57105, United States	3
United States	Montana State University, Bozeman, Montana, 59717, United States	3
United States	Medical Uni of SC Charleston, Charleston, South Carolina, 29425, United States	3
United States	Novo Nordisk Investigational Site, Lincoln, Nebraska, 68502, United States	3
United States	Novo Nordisk Investigational Site, Aurora, Colorado, 80045, United States	3
United States	Novo Nordisk Investigational Site, Crystal River, Florida, 34429, United States	3
United States	Novo Nordisk Investigational Site, Richmond, Virginia, 23294, United States	3
United States	Prestige Clinical Research, Franklin, Ohio, 45005, United States	3
United States	Children's Minnesota, Saint Paul, Minnesota, 55102, United States	3
United States	Clinical Research Associates, Inc., Nashville, Tennessee, 37203, United States	3
United States	Impact Research Institute, Waco, Texas, 76710, United States	3
United States	AdventHealth Translational Research Institute, Orlando, Florida, 32804, United States	3
United States	Pfizer Investigational Site, Honolulu, Hawaii, 96814, United States	3
United States	Pfizer Investigational Site, Madisonville, Kentucky, 42431, United States	3
United States	Pfizer Investigational Site, Nashville, Tennessee, 37203, United States	3
United States	Pfizer Investigational Site, Dallas, Texas, 75246, United States	3
United States	Pfizer Investigational Site, New Haven, Connecticut, 06511, United States	3
United States	Clinical Research of West Florida, Tampa, Florida, 33606, United States	3
United States	Cotton O'Neil Mulvane, Topeka, Kansas, 66606, United States	3
United States	Wake Forest University Baptist Medical Center (WFUBMC), Winston-Salem, North Carolina, 27157, United States	3
United States	University of Oregon, Eugene, Oregon, 97403, United States	3
United States	Denver Health and Hospital Authority, Denver, Colorado, 80204, United States	3
United States	Research Site, Santa Rosa, California, United States	3
United States	Research Site, Jacksonville, Florida, United States	3
United States	Research Site, Boston, Massachusetts, United States	3
United States	Research Site, Medford, Oregon, United States	3
United States	Research Site, Greer, South Carolina, United States	3
United States	Research Site, Dallas, Texas, United States	3
United States	Research Site, Norfolk, Virginia, United States	3
United States	University of South Carolina, Columbia, South Carolina, 29201, United States	3
United States	William S. Middleton Memorial Veterans Hospital, Madison, WI, Madison, Wisconsin, 53705-2254, United States	3
United States	Meridian, Idaho, United States	3
United States	Lexington, Kentucky, United States	3
United States	Milford, Massachusetts, United States	3
United States	Knoxville, Tennessee, United States	3
United States	Nashville, Tennessee, United States	3
United States	San Antonio, Texas, United States	3
United States	West Jordan, Utah, United States	3
United States	Norfolk, Virginia, United States	3
United States	Wauwatosa, Wisconsin, United States	3
United States	Univ of Alabama Birmingham, Birmingham, Alabama, 35294, United States	3
United States	University of North Carolina, Chapel Hill, North Carolina, 27514, United States	3
United States	Elligo Clin Res Centre, Austin, Texas, 78704, United States	3
United States	Velocity Clin Res, Dallas, Dallas, Texas, 75230, United States	3
United States	Durham VA Medical Center, Durham, NC, Durham, North Carolina, 27705, United States	3
United States	Yale University, New Haven, Connecticut, 06519, United States	3
United States	Pfizer Investigational Site, Charlotte, North Carolina, 28211, United States	3
United States	University of Pittsburgh School of Medicine, Pittsburgh, Pennsylvania, 15213, United States	3
United States	University of Misouri, Columbia, Missouri, 65211, United States	3
United States	Wake Forest Health Sciences, Winston-Salem, North Carolina, 27157, United States	3
United States	Clinical Research Atlanta, Stockbridge, Georgia, 30281, United States	3
United States	AMR Norman, Norman, Oklahoma, 73069, United States	3
United States	North Hills Family Medicine/North Hills Medical Research, North Richland Hills, Texas, 76180, United States	3
United States	Washington Center for Weight Management and Research, Inc., Arlington, Virginia, 22206, United States	3
United States	UCLA Center for Human Nutrition, Los Angeles, California, 90024, United States	3
United States	University of Wisconsin, Madison, Wisconsin, 53706, United States	3
United States	Arkansas Children's Hospital, Little Rock, Arkansas, 72202, United States	3
United States	Novo Nordisk Investigational Site, Philadelphia, Pennsylvania, 19107, United States	3
United States	Hope Clin Res & Wellness, Conyers, Georgia, 30094, United States	3
United States	Comprehensive Weight Ctrl Prog, New York, New York, 10021, United States	3
United States	Medication Mgmnt, LLC_Grnsboro, Greensboro, North Carolina, 27405, United States	3
United States	New Venture Medical Research, Wadsworth, Ohio, 44281, United States	3
United States	Hillcrest Clinical Research, Simpsonville, South Carolina, 29681-1538, United States	3
United States	Northwestern Memorial Hospital, Chicago, Illinois, 60611, United States	3
United States	Rady Children's Hospital, San Diego, California, 92123, United States	3
United States	University of California, Davis Medical Center, Sacramento, California, 95817, United States	3
United States	Mercy Health Research, St. Louis, Missouri, 63141, United States	3
United States	University of Missouri School of Medicine, Columbia, Missouri, 65212, United States	3
United States	Stanford, Stanford, California, 94305-5119, United States	3
United States	Augusta University, Augusta, Georgia, 30912, United States	3
United States	National Institute of Aging, Clinical Research Unit, Baltimore, Maryland, 21224, United States	3
United States	Novo Nordisk Investigational Site, San Diego, California, 92108, United States	3
United States	Novo Nordisk Investigational Site, Elkridge, Maryland, 21075-6437, United States	3
United States	Novo Nordisk Investigational Site, Bristol, Tennessee, 37620-7352, United States	3
United States	East-West Medical Research, Honolulu, Hawaii, 96814, United States	3
United States	Evanston Premier Healthcare Research LLC, Skokie, Illinois, 60077, United States	3
United States	Lucas Research, Inc., Morehead City, North Carolina, 28557, United States	3
United States	Consano Clinical Research, Shavano Park, Texas, 78231, United States	3
United States	Los Angeles, California, United States	3
United States	Charlotte, North Carolina, United States	3
United States	Houston, Texas, United States	3
United States	Fred Hutch/University of Washington Cancer Consortium, Seattle, Washington, 98109, United States	3
United States	Research Site, San Diego, California, United States	3
United States	Medical Advancement Centers of Arizona, Tempe, Arizona, 85283, United States	3
United States	Accellacare - Wilmington, Wilmington, North Carolina, 28401, United States	3
United States	Pfizer Investigational Site, New York, New York, 10021-7903, United States	3
United States	University of Pennsylvania Perelman School of Medicine, Philadelphia, Pennsylvania, 19104, United States	3
United States	University Hospitals Case Medical Center, Cleveland, Ohio, 44106, United States	3
United States	Collaborative Neuroscience Research, LLC, Los Alamitos, California, 90720, United States	3
United States	Great Lakes Clinical Trials - Gurnee, Gurnee, Illinois, 60031, United States	3
United States	Altoona Center For Clinical Research, Duncansville, Pennsylvania, 16635, United States	3
United States	Tribe Clinical Research - Spartanburg, Spartanburg, South Carolina, 29301, United States	3
United States	South Texas Clinical Research, Corpus Christi, Texas, 78404, United States	3
United States	Washington University, St. Louis, Missouri, 63110, United States	3
United States	Preferred Primary Care Physicians, Preferred Clinical Research (Ofc 18), Pittsburgh, Pennsylvania, 15236, United States	3
United States	Hope Clinical Research, Inc., Canoga Park, California, 91303, United States	3
United States	Pennsylvania State University, University Park, Pennsylvania, 16802, United States	3
United States	University of California, San Diego, San Diego, California, 92103, United States	3
United States	Clinical Trial Res Assoc,Inc, Plantation, Florida, 33324, United States	3
United States	St. Vincent Hospital d/b/a Prevea Health, Green Bay, Wisconsin, 54303, United States	3
United States	Palm Beach Research Center, West Palm Beach, Florida, 33409, United States	3
United States	NeuroTrials Research Inc, Atlanta, Georgia, 30328, United States	3
United States	Phoenix, Arizona, United States	3
United States	Research Site, Detroit, Michigan, United States	3
United States	Research Site, Portland, Oregon, United States	3
United States	KLR Business Group, Inc. dba Arkansas Clinical Research, Little Rock, Arkansas, 72205, United States	3
United States	Rancho Cucamonga Clinical Research, Rancho Cucamonga, California, 91730, United States	3
United States	Logan Health Research, Kalispell, Montana, 59901, United States	3
United States	UniMed Center, East Brunswick, New Jersey, 08816, United States	3
United States	Heritage Valley Medical Group, Inc., Beaver, Pennsylvania, 15009, United States	3
United States	Kalo Clinical Research, West Valley City, Utah, 84120, United States	3
United States	VA Greater Los Angeles Healthcare System, West Los Angeles, CA, West Los Angeles, California, 90073-1003, United States	3
United States	New York State Psychiatric Institute, New York, New York, 10032, United States	3
United States	NorCal Endocrinology and Internal Medicine, San Ramon, California, 94583, United States	3
United States	The University of North Carolina at Chapel Hill, Chapel Hill, North Carolina, 27514, United States	3
United States	Columbia University, New York, New York, 10027, United States	3
United States	University of California, Davis, Davis, California, 95616, United States	3
United States	Research Site, Austin, Texas, 78731, United States	3
United States	Johns Hopkins University, Baltimore, Maryland, 21218, United States	3
United States	Miami-Dade County Parks, Recreation and Open Spaces Department, Miami, Florida, 33128, United States	3
United States	Sanofi-Aventis Administrative Office, Bridgewater, New Jersey, 08807, United States	3
United States	First Valley Medical Group, Lancaster, California, 93534, United States	3
United States	Houston Methodist Hospital, Houston, Texas, 77030, United States	3
United States	VA Puget Sound Health Care System, Seattle, Washington, 98108, United States	3
United States	John Muir Physicians Network, Concord, California, 94520, United States	3
United States	Albuquerque, New Mexico, United States	3
United States	Cary, North Carolina, United States	3
United States	Columbus, Ohio, United States	3
United States	Arizona Research Center, Phoenix, Arizona, 85053, United States	3
United States	Saint Louis, Missouri, 63141, United States	3
United States	Richmond, Virginia, 23294, United States	3
United States	Holston Medical Group Pc, Bristol, Tennessee, 37620-7352, United States	3
United States	Hospital of the University of Pennsylvania, Philadelphia, Pennsylvania, 19104, United States	3
United States	Qps-Mra, Llc, South Miami, Florida, 33143, United States	3
United States	Weight Control and Diabetes Research Center, The Miriam Hospital, Providence, Rhode Island, 02903, United States	3
United States	Albany Medical Center, Albany, New York, 12208, United States	3
United States	Geisinger Clinic, Danville, Pennsylvania, 17822-2111, United States	3
United States	Albany Medical College - Endo, Albany, New York, 12203, United States	3
United States	Lillestol Research LLC, Fargo, North Dakota, 58104, United States	3
United States	Altus Research, Lake Worth, Florida, 33461, United States	3
United States	Iowa State University, Ames, Iowa, 50011, United States	3
United States	Clinvest Headlands Llc, Springfield, Missouri, 65807, United States	3
United States	New West Physicians,Inc., Golden, Colorado, 80401, United States	3
United States	Miriam Hospital, Providence, Rhode Island, 02906, United States	3
Germany	University of Leipzig, Leipzig, 04103, Germany	3
Germany	University of Ulm, Ulm, 89075, Germany	3
Germany	St. Franziskus-Hospital, Cologne, 50825, Germany	3
Germany	CRS Clinical Research Services Mannheim GmbH, Mannheim, 68167, Germany	3
Germany	Charité Research Organisation GmbH, Berlin, 10117, Germany	3
Germany	Medizentrum Essen Borbeck, Essen, Nordrhein-Westfalen, 45355, Germany	3
Germany	AmBeNet GmbH, Leipzig, Sachsen, 04107, Germany	3
Germany	West-German Centre of Diabetes and Health, Düsseldorf, 40591, Germany	3
Germany	Novo Nordisk Investigational Site, Falkensee, 14612, Germany	3
Germany	Novo Nordisk Investigational Site, Münster, 48145, Germany	3
Germany	Novo Nordisk Investigational Site, Saint Ingbert-Oberwürzbach, 66386, Germany	3
Germany	Novo Nordisk Investigational Site, Wangen, 88239, Germany	3
Germany	German Institut for Human Nutrition; Department for Clinical Nutrition, Bergholz-Rehbrücke, Brandenburg, 14458, Germany	3
Germany	Praxis Dr. med. Wenzl-Bauer, Rehlingen-Siersburg, 66780, Germany	3
Germany	Forschungszentrum Ruhr KliFoCenter GmbH, Dr. med. Kahrmann, Witten, 58455, Germany	3
Germany	Novo Nordisk Investigational Site, Dresden, 01307, Germany	3
Germany	Institut für Diabetesforschung GmbH Münster - Dr. med. Rose, Münster, 48145, Germany	3
Australia	Liverpool Hospital, Liverpool, New South Wales, 2170, Australia	3
Australia	BakerIDI Heart and Diabetes Institute, Prahran, Victoria, 3004, Australia	3
Australia	Q-Pharm Clinics, Royal Brisbane and Women's Hospital, Brisbane, Queensland, Australia	3
Australia	Keogh Institute for Medical Research, Nedlands, Western Australia, 6009, Australia	3
Australia	Advara HeartCare Joondalup, Joondalup, Western Australia, 6027, Australia	3
Australia	Pfizer Investigational Site, Adelaide, South Australia, 5000, Australia	3
Australia	Austin Health, Heidelberg, Victoria, 3084, Australia	3
Australia	Royal Perth Hospital, Perth, Western Australia, 6000, Australia	3
Australia	Hunter Diabetes Centre, Merewether, New South Wales, 2291, Australia	3
Australia	Baker Heart and Diabetes Institute, Melbourne, Victoria, 3004, Australia	3
Australia	University of Sydney - Charles Perkins Centre, Sydney, New South Wales, 2006, Australia	3
Australia	Nightingale Research, Adelaide, South Australia, 5000, Australia	3
Australia	Novatrials, Kotara, New South Wales, 2289, Australia	3
Australia	Austin Health, Metabolic Disorders Centre, Heidelberg Heights, Victoria, 3081, Australia	3
Greece	Harokopio University of Athens, Kallithea, Attica, 17671, Greece	3
Greece	University Hospital of Athens ATTIKON, Haidari-Athens, Attica, GR-12462, Greece	3
Greece	Gen Hospital of Athens Laiko,1st Dpt. of Propaedeutic Inter, Athens, GR-11527, Greece	3
Greece	General Hospital of Lamia, Lamia, GR35100, Greece	3
Greece	General Hospital of Thessaloniki 'G. Gennimatas, Thessaloniki, GR-54635, Greece	3
Greece	AHEPA General University Hospital, Thessaloniki, GR-54636, Greece	3
Greece	"Ippokrateio" G.H. of Thessaloniki, Thessaloniki, GR-54642, Greece	3
Greece	"Thermi" Private Hosital, Thessaloniki, GR-57001, Greece	3
Denmark	University of Copenhagen, Copenhagen, 2200, Denmark	3
Denmark	Hvidovre University Hospital, Hvidovre, DK-2650, Denmark	3
Denmark	Steno Diabetes Center Copenhagen, Herlev, 2730, Denmark	3
Denmark	Dept. of Endocrinology, Hvidovre, 2650, Denmark	3
Denmark	Department of Human Nutrition, The Royal Veterinary and Agricultural University, Frederiksberg, 1958, Denmark	3
Denmark	Aarhus University, Department for Public Health, Section for Sport Science, Aarhus, 8000, Denmark	3
Denmark	University of Copenhagen, Frederiksberg, 1958, Denmark	3
Denmark	Aarhus Universitetshospital Diabetes og Hormonsygdomme, Aarhus N, 8200, Denmark	3
Denmark	Novo Nordisk Investigational Site, Frederiksberg C, 1958, Denmark	3
Denmark	University of Copenhagen, Frederiksberg, DK, 1958, Denmark	3
Turkey	Istanbul University-Cerrahpaşa, İstanbul, Turkey	3
Turkey	TC Saglik Bakanligi Goztepe Prof. Dr. Suleyman Yalcin Sehir Hastanesi, Kadikoy, İstanbul, 34722, Turkey	3
Turkey	Umraniye Education and Research Hospital, Istanbul, Ümraniye, 34000, Turkey	3
Italy	Ospedale San Paolo, Milan, 20142, Italy	3
Italy	Istituto Auxologico Italiano IRCCS, Site Piancavallo, Oggebbio, Verbania, 28824, Italy	3
Italy	Istituto Auxologico Italiano, Milano, 20145, Italy	3
Italy	Department of Biomedical Sciences and Human Oncology - Clinica medica "A. Murri", Bari, BA, 70124, Italy	3
Italy	Mother-Infant Department, University of Modena and Reggio Emilia, Italy, Modena, 41124, Italy	3
Italy	Novo Nordisk Investigational Site, Rome, 00168, Italy	3
Italy	Novo Nordisk Investigational Site, Siena, 53100, Italy	3
Italy	University of Naples Federico II, Naples, 80131, Italy	3
Italy	AOUI Verona, Verona, 37126, Italy	3
Italy	Sapienza University of Rome, Roma, RM, 00161, Italy	3
Italy	National Institute of Gastroenterology IRCCS S. de Bellis, Castellana Grotte, Bari, 70013, Italy	3
Italy	MAP Center, Rende, Cosenza, 87036, Italy	3
Italy	Michela Campanelli, Rome, RM, 00133, Italy	3
Italy	National Institute of Gastroenterology IRCCS S. de Bellis, Castellana Grotte, Bari, 70132, Italy	3
Italy	Novo Nordisk Investigational Site, Bologna, 40138, Italy	3
Italy	Novo Nordisk Investigational Site, Palermo, 90127, Italy	3
Switzerland	Department of Diabetes, Endocrinology, Clinical Nutrition and Metabolism, Inselspital, Bern University Hospital, Bern, 3010, Switzerland	3
Switzerland	University Hospital Basel, Basel, 4031, Switzerland	3
Mexico	Novo Nordisk Investigational Site, Puebla, 72190, Mexico	3
Mexico	Consultorio de Endocrinología y Pediatría, Puebla, 72190, Mexico	3
Mexico	Virgen Cardiovascular Research SC, Guadalajara, Jalisco, 44670, Mexico	3
Mexico	Centro de Estudios Clínicos de Querétaro (CECLIQ), Querétaro, 76000, Mexico	3
Mexico	Erika Martínez-López, Guadalajara, Jalisco, 44340, Mexico	3
Mexico	Centro de Investigacion Medica de Occidente, S.C., Zapopan, Jalisco, 44260, Mexico	3
Mexico	Medical Care and Research SA de CV, Merida, Yucatán, 97070, Mexico	3
Mexico	EME RED Hospitalaria, Mérida, Yucatán, 97000, Mexico	3
Mexico	Lahoja. Asociacion Para La Investigacion Y La Farmacovigilancia, Durango, 34000, Mexico	3
Mexico	Kohler and Milstein Research S.A. de C.V., Mérida, Yucatán, 97070, Mexico	3
Mexico	Investigacion En Salud Y Metabolismo S.C / Nutricion Clinica / Unidad de Base de Datos, Chihuahua, 31110, Mexico	3
Mexico	Universidad de Guadalajara, Guadalajara, Jalisco, 44340, Mexico	3
Mexico	Unidad Médica para la Salud Integral, San Nicolás de los Garza, Nuevo León, 66465, Mexico	3
Poland	NZOZ "CenterMed Lublin" Sp. z o.o., Lublin, Lubelskie, 20-044, Poland	3
Poland	NZOZ Przychodnia Specjalistyczna Medica, Lublin, Lubelski, 20-538, Poland	3
Poland	Centrum Medyczne Pratia Gdynia, Gdynia, Pomorskie, 81-338, Poland	3
Poland	Gabinety TERPA, Lublin, Lubelskie, 20-333, Poland	3
Poland	Uniwersytecki Szpital Kliniczny w Białymstoku, Białystok, Podlaskie, 15-276, Poland	3
Poland	Centrum Terapii Wspolczesnej J. M. Jasnorzewska Spolka Komandytowo-Akcyjna, Lodz, Łódzkie, 90-338, Poland	3
Poland	NZOZ Przychodnia Specjalistyczna Andrzej Wittek, Henryk Rudzki, Ruda Slaska, Śląskie, 41-709, Poland	3
Poland	Ambulatorium Sp. z o.o., Elbląg, Warmińsko-mazurskie, 82-300, Poland	3
Poland	Centrum Terapii Wspolczesnej, Lodz, 90-338, Poland	3
Poland	Panstwowy Instytut Medyczny Ministerstwa Spraw Wewnetrznych I Administracji, Warszawa, 02-507, Poland	3
United Kingdom	St Mary's University, London, TW14SX, United Kingdom	3
United Kingdom	Hathaway Medical Centre, Chippenham, SN14 6GT, United Kingdom	3
United Kingdom	Clifton Medical Centre, Rotherham, S65 1DA, United Kingdom	3
United Kingdom	Research Site, London, United Kingdom	3
United Kingdom	Royal Brompton Hospital, London, SW3 6NP, United Kingdom	3
United Kingdom	University of Liverpool, Liverpool, L69 7ZA, United Kingdom	3
United Kingdom	Novo Nordisk Investigational Site, Glasgow, G31 2ER, United Kingdom	3
United Kingdom	King's College Hospital, London, SE5 9RS, United Kingdom	3
United Kingdom	Novo Nordisk Investigational Site, Bristol, BS10 5NB, United Kingdom	3
United Kingdom	Novo Nordisk Investigational Site, Liverpool, L9 7AL, United Kingdom	3
United Kingdom	Novo Nordisk Investigational Site, London, SE1 9RT, United Kingdom	3
United Kingdom	University of Liverpool, Liverpool, United Kingdom	3
United Kingdom	NHS Greater Glasgow and Clyde, Glasgow, United Kingdom	3
United Kingdom	The Staploe Medical Centre, Soham, CB7 5JD, United Kingdom	3
United Kingdom	Novo Nordisk Investigational Site, Luton, LU4 0DZ, United Kingdom	3
United Kingdom	Waterloo Medical Centre, Blackpool, FY4 3AD, United Kingdom	3
United Kingdom	Clifton Medical Centre, Rotherham, Rotherham, S65 1DA, United Kingdom	3
United Kingdom	Queen Elizabeth University Hospital, Glasgow, G51 4TF, United Kingdom	3
United Kingdom	Leicester General Hospital, Leicester, Leicestershire, LE5 4PW, United Kingdom	3
United Kingdom	GSK Investigational Site, Cambridge, Cambridgeshire, CB2 0QQ, United Kingdom	3
United Kingdom	Layton Medical Centre, Blackpool, FY3 7EN, United Kingdom	3
United Kingdom	Musgrove Park Hospital, Taunton, TA1 5DA, United Kingdom	3
Republic of	Kyungpook National University Hospital, Daegu, 41944, Korea, Republic of	3
Republic of	Seoul National University Hospital, Seoul, 110-744, Korea, Republic of	3
Republic of	Korea University Anam Hospital, Seoul, 02841, Korea, Republic of	3
Republic of	Seoul National University Bundang Hospital, Seongnam, Kyǒnggi-do, 13620, Korea, Republic of	3
Republic of	Seoul National University Hospital, Seoul, Korea, Republic of	3
Republic of	Clinical Trial Center for Functional Foods; Chonbuk National University Hospital, Jeonju, Jeollabuk-do, 560-822, Korea, Republic of	3
Republic of	Severance Hospital, Seoul, 03722, Korea, Republic of	3
Republic of	The Catholic University of Korea, Yeouido St.Mary's Hospital, Seoul, 07345, Korea, Republic of	3
Republic of	Ajou University Hospital, Suwon, 16499, Korea, Republic of	3
Republic of	Seoul National University Bundang Hospital, Seongnam-si, Gyeonggi-do, 13620, Korea, Republic of	3
Belgium	Gastroenterology Department Erasme Hospital, Brussels, 1070, Belgium	3
Belgium	Novo Nordisk Investigational Site, Bruxelles, 1200, Belgium	3
Belgium	Novo Nordisk Investigational Site, Liège, 4000, Belgium	3
Russian Federation	Novo Nordisk Investigational Site, Tomsk, 634050, Russian Federation	3
Russian Federation	National Medical Research Center of Endocrinology, Moscow, 117292, Russian Federation	3
Russian Federation	Federal Bureau for Medical and Social Expertise, Moscow, 127486, Russian Federation	3
Egypt	Mansoura university hospital, Mansourah, Dakahlia, 35516, Egypt	3
Finland	Novo Nordisk Investigational Site, Oulu, 90220, Finland	3
Finland	Turku PET Centre (Turku University Hospital), Turku, 20521, Finland	3
Canada	Institute of Nutraceuticals and Functionnal Foods (INAF), Québec city, Quebec, G1V 0A6, Canada	3
Canada	Royal Alexandra Hospital, Edmonton, Alberta, T5H 3V9, Canada	3
Canada	Kawartha Cardiology Clinical Trials, Peterborough, Ontario, K9J 0B2, Canada	3
Canada	Mount Saint Vincent University, Halifax, Nova Scotia, B3M 2J6, Canada	3
Canada	Department of Nutritional Sciences, FitzGerald Building, Toronto, Ontario, M5S 3E2, Canada	3
Canada	Queen's University, Kingston, Ontario, K7L 3N6, Canada	3
Canada	University of New Brunswick - Kinesiology, Fredericton, New Brunswick, E3B 5A3, Canada	3
Canada	Toronto General Hospital, Toronto, Ontario, M5G 2C4, Canada	3
Canada	The Hospital for Sick Children, Toronto, Ontario, M5V1X8, Canada	3
Canada	Sanofi-aventis Administrative Office, Laval, Canada	3
Canada	The Toronto 3D (Diet, Digestive tract and Disease) Knowledge Synthesis and Clinical Trials Unit, Clinical Nutrition and Risk Factor Modification Centre, St. Micheal's Hospital, Toronto, Ontario, M5C 2T2, Canada	3
Canada	The Hospital for Sick Children, Toronto, Ontario, Canada	3
Canada	Novo Nordisk Investigational Site, Calgary, Alberta, T2V 4J2, Canada	3
Canada	Kingston Health Sciences Centre, Kingston, Ontario, K7L 2V7, Canada	3
Canada	Novo Nordisk Investigational Site, Quebec, G1V 4G5, Canada	3
Canada	The Ottawa Hospital, Ottawa, Ontario, K1H 8L6, Canada	3
Canada	Nova Scotia Hlth Halifax, Halifax, Nova Scotia, B3H 1V7, Canada	3
Canada	Hamilton Med Res Group, Hamilton, Ontario, L8M 1K7, Canada	3
Canada	Centre de recherche de l'IUCPQ, Québec, G1V 4G5, Canada	3
Canada	BC Children's Hospital, Vancouver, British Columbia, V6H 3V4, Canada	3
Canada	C-endo Diab Endo Clin Calgery, Calgary, Alberta, T2V 4J2, Canada	3
Canada	Novo Nordisk Investigational Site, Halifax, Nova Scotia, B3H 2Y9, Canada	3
Canada	Novo Nordisk Investigational Site, Hamilton, Ontario, L8M 1K7, Canada	3
Canada	Power Clinical Research, Montreal, Quebec, H3M 1L3, Canada	3
Canada	Dr. Steven V. Zizzo Medicine Professional Corporation, Hamilton, Ontario, L8J 0B6, Canada	3
Canada	North York Diagnostic and Cardiac Centre, North York, Ontario, M6B 3H7, Canada	3
Canada	Aggarwal and Associates Limited, Brampton, Ontario, L6T 0G1, Canada	3
Canada	Hamilton Medical Research Group, Hamilton, Ontario, L8M 1K7, Canada	3
Canada	Centre de recherche du CHUS, Sherbrooke, Quebec, J1H 5N4, Canada	3
Canada	Dr. Anil K. Gupta Medicine Professional Corporation, Toronto, Ontario, M9V 4B4, Canada	3
Canada	C-health Research, Calgary, Alberta, T2V 4J2, Canada	3
Canada	ALPHA Recherche Clinique, Quebec, G3K 2P8, Canada	3
Canada	Centre de Recherche, Hôpital Laval, Québec, Quebec, G1V 4G5, Canada	3
Portugal	Unidade Local de Saúde de Matosinhos, Senhora da Hora, Matosinhos, 4464-513, Portugal	3
Portugal	Centro Hospitalar de São João, Porto, 4200-319, Portugal	3
France	Assistance Publique Hopitaux de Marseille, Marseille, 13354, France	3
France	CHU de DIJON, Dijon, 21079, France	3
France	Rouen University Hospital, Rouen, 76000, France	3
France	CHU de Clermont-Ferrand, Clermont-Ferrand, 63000, France	3
Thailand	King Chulalongkorn Memorial Hospital_Bangkok, Bangkok, 10330, Thailand	3
Brazil	Hospital das Clinicas da Faculdade de Medicina da USP, São Paulo, 05403900, Brazil	3
Brazil	Centro de Pesquisa Sao Lucas, Campinas, São Paulo, 13034-685, Brazil	3
Brazil	LIMED (Laboratory of Investigation of Metabolism and Diabetes)/GASTROCENTRO/Univeristy of Campinas (UNICAMP), Campinas, SP, Brazil	3
Brazil	CPCLIN - Centro de Pesquisas Clínicas, São Paulo, Sao Paulo, 01228-200, Brazil	3
Brazil	ISPEM - Instituto São José dos Campos em Pesquisas Médicas, São José dos Campos, São Paulo, 12243-280, Brazil	3
Netherlands	Maastricht University, Maastricht, Netherlands	3
Netherlands	Maastricht University Medical Center, Maastricht, Limburg, 6229 ER, Netherlands	3
Netherlands	Erasmus Medisch Centrum, Rotterdam, 3015 GD, Netherlands	3
Netherlands	Maastricht University Medical Center, Maastricht, Limburg, 6229HX, Netherlands	3
Netherlands	Maastricht University, Maastricht, Limburg, 6229ER, Netherlands	3
Netherlands	Maastricht University, Maastricht, 6200 MD, Netherlands	3
Netherlands	Maastricht University Medical Centre, Maastricht, Netherlands	3
Netherlands	Maastricht University, Maastricht, 6229 ER, Netherlands	3
Netherlands	Academic Medical Center, Amsterdam, 1105AZ, Netherlands	3
Netherlands	Rijnstate Hospital, Arnhem, Netherlands	3
Netherlands	Bravis Ziekenhuis, Roosendaal, 4708 AE, Netherlands	3
South Africa	Novo Nordisk Investigational Site, Durban, KwaZulu-Natal, 4001, South Africa	3
South Africa	Novo Nordisk Investigational Site, Brits, North West, 0250, South Africa	3
South Africa	Maxwell Centre, Durban, KwaZulu-Natal, 4001, South Africa	3
South Africa	Wits Bara Clinical Trial Site, Johannesburg, Gauteng, 2013, South Africa	3
South Africa	Dr T Padayachee, Umkomaas, KwaZulu-Natal, 4170, South Africa	3
Israel	Assuta Medical Center, Tel Aviv, Israel	3
Israel	Assuta MC, Tel Aviv, Israel	3
Israel	Meir Medical Center, Kfar Saba, HaMerkaz, 4428164, Israel	3
Israel	Rambam Health Care Campus, Haifa, HaTsafon, 3109601, Israel	3
Israel	Shaare Zedek Medical Center, Jerusalem, Yerushalayim, 9013102, Israel	3
Israel	Novo Nordisk Investigational Site, Haifa, 31096, Israel	3
Israel	Novo Nordisk Investigational Site, Haifa, 35152, Israel	3
Israel	Ariel University, Ariel, 40700, Israel	3
Israel	Novo Nordisk Investigational Site, Kfar Saba, 44281, Israel	3
Singapore	National University Hospital, Singapore, 119228, Singapore	3
Singapore	Singapore General Hospital, Singapore, 169608, Singapore	3
Singapore	Sengkang General Hospital, Singapore, 544886, Singapore	3
Austria	Medical University of Vienna, Vienna, 1090, Austria	3
Austria	Zentrum für klinische Studien Dr Hanusch Gmbh, Vienna, Wien, 1060, Austria	3
India	All India Institute of Medical Sciences, Bhubaneswar, Odisha, 751019, India	3
India	Endolife Speciality Hospitals, Guntur, Andhra Pradesh, 522001, India	3
India	Central India Cardiology and Research Institute, Nagpur, Maharashtra, 440015, India	3
India	Sahyadri Super Speciality Hospital, Pune, Maharashtra, 411004, India	3
India	Karnataka Institute of Medical Sciences, Hubli, Karnataka, 580021, India	3
India	King Edward Memorial Hospital & Seth Gordhandas Sunderdas Medical College, Mumbai, Maharashtra, 400012, India	3
India	Life Care Hospital and Research Centre, Bangalore, Karnataka, 560092, India	3
India	Madras Diabetes Research Foundation, Chennai, Tamil Nadu, 600086, India	3
India	Maulana Azad Medical College, Delhi, New Delhi, 110002, India	3
Argentina	Instituto de Investigaciones Clinicas Rosario, Rosario, Santa Fe, 2000, Argentina	3
Argentina	Sanatorio San Martin, Venado Tuerto, Santa Fe, 2600, Argentina	3
Argentina	Go Centro Medico San Nicolás, San Nicolas, Buenos Aires, 2900, Argentina	3
Argentina	CIPREC, Buenos Aires, Ciudad Autónoma De Buenos Aire, C1061AAS, Argentina	3
Argentina	CEMEDIC, Buenos Aires, 1407, Argentina	3
Argentina	Centro de Investigaciones Clinicas Instituto del Corazon (CICIC), Córdoba, X5002HWE, Argentina	3
Argentina	Sanatorio Norte, Santiago del Estero, 4200, Argentina	3
Argentina	DIM Clínica Privada, Ramos Mejía, Buenos Aires, B1704ETD, Argentina	3
Argentina	Centro de Salud e Investigaciones Médicas, Santa Rosa, La Pampa, 6300, Argentina	3
Argentina	Centro de Investigaciones Clínicas Baigorria, Granadero Baigorria, Santa Fe, 2152, Argentina	3
Argentina	INECO Neurociencias Oroño, Rosario, Santa Fe, 2000, Argentina	3
Argentina	Fundación Respirar, Buenos Aires, C1426ABP, Argentina	3
Argentina	Instituto Médico Catamarca IMEC, Rosario, Santa Fe, 2000, Argentina	3
Argentina	Fundación CESIM, Santa Rosa, La Pampa, 6300, Argentina	3
New Zealand	Southern Clinical Trials Tasman, Nelson, 7011, New Zealand	3
New Zealand	Optimal Clinical Trials, Auckland, 1010, New Zealand	3
Taiwan	Kaohsiung Medical University Chung-Ho Memorial Hospital, Kaohsiung, 807, Taiwan	3
Taiwan	Far Eastern Memorial Hospital, New Taipei City, 220, Taiwan	3
Taiwan	Taipei Medical University Hospital, Taipei, 110, Taiwan	3
Taiwan	Chang Gung Medical Foundation-Linkou Branch, Taoyuan, 333, Taiwan	3
Taiwan	National Taiwan University Hospital, Taipei City, 10048, Taiwan	3
Taiwan	Chung Shan Medical University Hospital, Taichung, 402, Taiwan	3
Taiwan	China Medical University Hospital, Taichung, 404332, Taiwan	3
Taiwan	China Medical University Hospital, Taichung, 404, Taiwan	3
Japan	TOSAKI Clinic for Diabetes and Endocrinology_Diabetes and Endocrinology, Aichi, 468-0009, Japan	3
Japan	Naka Kinen Clinic, Ibaraki, 311-0113, Japan	3
Japan	Medical Corporation Chiseikai Tokyo Center Clinic, Chuo-ku, Tokyo, 103-0028, Japan	3
Japan	Sanofi-Aventis Administrative Office, Tokyo, Japan	3
Japan	Takatsuki Red Cross Hospital, Osaka, 569-1045, Japan	3
Puerto Rico	Dorado Medical Complex, Dorado, 00646, Puerto Rico	3
Puerto Rico	Novo Nordisk Investigational Site, San Juan, 00921, Puerto Rico	3
Puerto Rico	Mindful Medical Research, San Juan, 00918, Puerto Rico	3
Puerto Rico	GCM Medical Group, PSC - Hato Rey Site, San Juan, 917, Puerto Rico	3
Puerto Rico	Wellness clinical Research Vega Baja, Vega Baja, 00694, Puerto Rico	3
Slovakia	Metabol KLINIK, Bratislava, Bratislavský Kraj, 811 08, Slovakia	3
Slovakia	Areteus s.r.o., Trebisov, Košický Kraj, 075 01, Slovakia	3
Slovakia	MEDI-DIA s.r.o., Sabinov, Prešovský Kraj, 083 01, Slovakia	3
Slovakia	MediTask, Bratislava, 831 03, Slovakia	3
Indonesia	Department of Nutrition (FKUI-RSCM); and Human Nutrition Research Center, Indonesian Medical Education Research Institute (HNRC-IMERI) Faculty of Medicine, Universitas Indonesia, Jakarta Pusat, DKI Jakarta, 10430, Indonesia	3
Indonesia	Etika Ratna Noer, Semarang, Central Java, 50275, Indonesia	3
Saudi Arabia	Jazan University, Riyadh, Jazan, 45142, Saudi Arabia	3
Saudi Arabia	King Abdulaziz Hospital-Al Ahsa-National Guard, Al Ahsa, 36428, Saudi Arabia	3
Saudi Arabia	King Khaled University Hospital,King Saud Univ. Med. City, Riyadh, 12372, Saudi Arabia	3
Romania	Centrul Medical NutriLife, Bucharest, București, 013764, Romania	3
Romania	Gama Diamed, Mangalia, Constanța, 905500, Romania	3
Romania	Centrul Medical Mediab, Târgu-Mureș, Mureș, 540142, Romania	3
Romania	C.M.D.T.A. Neomed, Brasov, Brașov, 500283, Romania	3
Romania	Hightech Medical Services SRL-Centrul pentru Studiul Metabolismului, Bucharest, București, 011053, Romania	3
Romania	Cabinet Medical Dr.Geru, Timisoara, Timiș, 300288, Romania	3
Romania	Diamed Obesity, Galați, 800291, Romania	3
Romania	Centrul Medical Consultmed, Iași, 700547, Romania	3
Romania	Clinica Korall, Satu Mare, 440055, Romania	3
Ireland	Atlantia Food Clinical Trials, Cork, Ireland	3
Slovenia	University of Primorska, Faculty of Health Sciences, Izola, 6310, Slovenia	3
Czechia	Milan Kvapil s.r.o., Diabetologicka ambulance, Praha, Praha 4, 14900, Czechia	3
Czechia	University Hospital Ostrava, Ostrava, Moravian-Silesian Region, 708 52, Czechia	3
Czechia	Praglandia s.r.o, Praha 5, 150 00, Czechia	3
Hong Kong	The University of Hong Kong, Hong Kong, Hong Kong	3
Hungary	Belinus Bt., Debrecen, Hajdu-Bihar Varmegye, 4025, Hungary	3
Hungary	Borbánya Praxis E.Ü. Kft., Nyíregyháza, Szabolcs-Szatmar Varmegye, 4405, Hungary	3
Hungary	Bajcsy-Zsilinszky Kórház, Budapest, 1106, Hungary	3
Hungary	Óbudai Egészségügyi Centrum, Budapest, 1036, Hungary	3
Hungary	ClinDiab Kft., Budapest, 1089, Hungary	3
Hungary	TRANTOR'99 Bt. Anyagcsere Centrum, Budapest, 1213, Hungary	3
Serbia	Endocrinology, Diabetes and Metabolism Diseases Clinic, Belgrade, 11000, Serbia	3
Norway	St. Olavs Hospital, Trondheim, Norway	2
Norway	The Morbid Obesity Center, Vestfold Hospital Trust, Tønsberg, Vestfold, 3103, Norway	2
Norway	Haukeland University Hospital, Bergen, 5020, Norway	2
Norway	Department of circulation and medical imaging , NTNU, Trondheim, 7491, Norway	2
Norway	Akershus Universitetssykehus, Nordbyhagen, 1474, Norway	2
Norway	Senter for sykelig overvekt i Helse Sør-Øst, Tønsberg, 3117, Norway	2
Norway	Morbid Obesity Center, The Hospital of Vestfold, South-Eastern Norway Regional Health Authority, Tønsberg, 3103, Norway	2
Norway	Falck Norge AS, Hamar, 2317, Norway	2
Norway	University of Bergen, Bergen, Norway	2
Norway	Norwegian University of Science and Technology, Trondheim, Norway	2
Norway	Department of Circulation and Medical Imaging, Trondheim, 7491, Norway	2
Norway	Sanofi-Aventis Administrative Office, Lysaker, Norway	2
Norway	Obesity policlinic of St. Olavs Hospital, Trondheim, Norway	2
Norway	University of Tromsø, Tromsø, 9037, Norway	2
Spain	Fernando Civeira, Zaragoza, 50009, Spain	2
Spain	Universidad Pública de Navarra, Pamplona, Navarra, 31006, Spain	2
Spain	Servicio de Cirugía General. Hospital Universitario Puerta de Hierro Majadahonda, Majadahonda, Madrid, 28222, Spain	2
Spain	Enrique Rodilla Sala, Sagunt, Valencia, 46520, Spain	2
Spain	Hospital Universitari i Politecnic La Fe, València, 46026, Spain	2
Spain	Department of Nutrition, Food Science, Physiology and Toxicology. University of Navarra, Pamplona, Navarra, 31008, Spain	2
Spain	FISABIO, Valencia, 46020, Spain	2
Spain	Hospital Fundación Jimenez Díaz, Madrid, 28040, Spain	2
Spain	Hospital General de Valencia, Valencia, 46014, Spain	2
Spain	Centro Medico Teknon, Barcelona, Spain	2
Spain	University of Murcia, Murcia, 30100, Spain	2
Spain	Pediatric Endocrinology Unit of the University Hospital of Araba (HUA), Vitoria-Gasteiz, Araba, 01009, Spain	2
Spain	Novo Nordisk Investigational Site, Madrid, 28040, Spain	2
Spain	Hospital Universitari de Bellvitge, L'Hospitalet de Llobregat, Barcelona, 08907, Spain	2
Spain	Pfizer Investigational Site, Santiago de Compostela, La Coruña, 15706, Spain	2
Spain	Pfizer Investigational Site, Barcelona, 08036, Spain	2
Spain	Pfizer Investigational Site, Madrid, 28040, Spain	2
Spain	Hospital del Mar, Barcelona, 08003, Spain	2
Spain	Complejo Hospitalario Universitario A Coruña, La Coruña, 15006, Spain	2
Spain	Hospital Clinico San Carlos, Madrid, 28040, Spain	2
Spain	Hospital Universitario HM Sanchinarro, Madrid, 28050, Spain	2
Spain	Novo Nordisk Investigational Site, Madrid, 28033, Spain	2
Spain	Novo Nordisk Investigational Site, Madrid, 28007, Spain	2
Spain	Novo Nordisk Investigational Site, Sevilla, 41009, Spain	2
Spain	Hospital Gregorio Marañón, Madrid, 28009, Spain	2
Spain	Hospital Universitario Virgen de la Victoria, Málaga, 29010, Spain	2
Spain	Center for Nutrition Research. University of Navarra, Pamplona, Navarra, 31008, Spain	2
Spain	Hospital Universitario Arnau de Vilanova de Lleida, Lleida, Lleida [Lérida], 25198, Spain	2
Spain	Hospital General Universitario Gregorio Marañon, Madrid, 28009, Spain	2
Spain	Hospital Universitario Ramón y Cajal, Madrid, Madrid, Comunidad De, 28034, Spain	2
Spain	Hospital Universitario Central de Asturias, Oviedo, Asturias, Principado De, 33011, Spain	2
Spain	Hospital Universitario Quironsalud Madrid, Pozuelo de Alarcón, Madrid, 28223, Spain	2
Spain	Hospital Clínic de Barcelona, Barcelona, 08036, Spain	2
Spain	Hospital Universitario San Cecilio, Granada, 18016, Spain	2
Spain	Hospital La Paz, Madrid, 28046, Spain	2
Spain	Clinica Universidad de Navarra, Pamplona, Spain	2
Spain	Juan Francisco Lisón Párraga, Valencia, 46006, Spain	2
Spain	Hospital Universitario Puerta de Hierro Majadahonda, Majadahonda, Madrid, 28222, Spain	2
Spain	Hospital Fundación Alcorcón, Alcorcon, 28922, Spain	2
Spain	Hospital Vall d'Hebron, Barcelona, 08035, Spain	2
Spain	Hospital Gregorio Marañón, Madrid, 28007, Spain	2
Spain	Hospital Universitario de Canarias, Santa Cruz de Tenerife, 38320, Spain	2
Spain	Hospital Clínico Universitario de Valencia, Valencia, 46010, Spain	2
Spain	Eurecat, Reus, 43204, Spain	2
Spain	UNavarre, Pamplona, Navarra, 31008, Spain	2
Spain	Hospital Universitario Infanta Leonor, Madrid, 28031, Spain	2
Spain	Hospital Ramón y Cajal, Madrid, 28034, Spain	2
Spain	Novo Nordisk Investigational Site, Madrid, Spain	2
Spain	Centro Medico Teknon, Barcelona, 08022, Spain	2
Spain	Novo Nordisk Investigational Site, Pamplona, 31008, Spain	2
Spain	Novo Nordisk Investigational Site, Madrid, 28006, Spain	2
Spain	Institute of Food Science, Technology and Nutrition, National Research Council (ICTAN-CSIC), Madrid, 28040, Spain	2
Spain	Hospital Universitario La Paz, Madrid, 28046, Spain	2
China	Tongji Medical College, Wuhan, Hubei, 430030, China	2
China	Yuanqi physical Zhao, Guangzhou, Guangdong, China	2
China	Clinical Trials Information Group, Shijiazhuang, Hebei, 050011, China	2
China	The Second People's Hospital of Hefei, Hefei, Anhui, 230011, China	2
China	Hainan General Hospital, Haikou, Hainan, 570311, China	2
China	SPRIM Central Lab, Shanghai, Shanghai, China	2
China	Peking University, Beijing, Beijing, 100191, China	2
China	Peking University People's Hospital, Beijing, Beijing, 100044, China	2
China	Yuntao Nie, Beijing, 100029, China	2
China	Zhujiang Hospital of Southern Medical University, Guangzhou, Guangdong, 510000, China	2
China	Shanghai Jiao Tong University School of Medicine, Shanghai, Shanghai, 200025, China	2
China	Xuancheng People's Hospital, Xuancheng, Anhui, China	2
China	Luoyang Third People's Hospital, Luoyang, Henan, China	2
China	Shanxi Bethune Hospital, Taiyuan, Shanxi, China	2
China	Shanghai Tenth People' Hospital, Shanghai, Shanghai, 200072, China	2
China	Huaihe Hospital of Henan University, Kaifeng, Henan, 475000, China	2
China	Taihe Hospital, Shiyan, Hubei, 442008, China	2
China	The First People's Hospital of Changde City, Changde, Hunan, 415003, China	2
China	Changzhou No.2 People's Hospital, Changzhou, Jiangsu, 213003, China	2
China	The Affiliated Hospital of Jiangsu University, Zhenjiang, Jiangsu, 212001, China	2
China	General Hospital of Tianjin Medical University, Tianjin, Tianjin, 300052, China	2
China	Peking University People's Hospital, Beijing, Beijing, 100010, China	2
China	Chongqing General Hospital, Chongqing, Chongqing, 400014, China	2
China	Chinese University of Hong Kong, Hong Kong, China	2
China	Department of Acupuncture and Moxibustion, Dongfang Hospital, Beijing University of Chinese Medicine, Beijing, Beijing, 100078, China	2
China	Beijing Friendship Hospital, Beijing, Beijing, 100050, China	2
China	Lanzhou university second hospital, Lanzhou, Gansu, 730030, China	2
China	China-Japan Union Hospital, Changchun, Jilin, 130033, China	2
China	The People's Hospital of Liaoning Province, Shenyang, Liaoning, 110000, China	2
China	The First Affiliated Hospital of Xi'an Jiaotong University, Xi'an, Shaanxi, 710061, China	2
China	Zhongshan Hospital,Fudan University, Shanghai, Shanghai, 200032, China	2
China	West China Hospital, Sichuan University, ChengDu, Sichuan, 610041, China	2
China	Chongqing University Three Gorges Hospital, ChongQing, Chongqing, 404000, China	2
China	Fujian Medical University Union Hospital, Fuzhou, Fujian, 350001, China	2
China	The first hospital of Jilin University, Changchun, Jilin, 130061, China	2
China	Tongren Hospital Shanghai Jiao Tong Univ. School of Medicine, Shanghai, Shanghai, 200336, China	2
China	Beijing Tsinghua Changgung Hospital, Changping, Beijing, 102202, China	2
China	The First Affiliated Hospital of Xi'an Medical University, Xi'an, Shanxi, 710077, China	2
China	Shanghai Tenth People's Hospital, Shanghai, Shanghai, 200072, China	2
China	Institute for Nutritional Sciences, Chinese Academy of Sciences, Shanghai, Shanghai, 200031, China	2
China	Tenth People's Hospital of Tongji University, Shanghai, Shanghai, China	2
China	Obstetrics and Gynecology Hospital, Fudan University, Shanghai, China	2
China	Hua Dong Hospital Affiliated to Fu Dan University, Shanghai, China	2
China	Nanjing Medical University - Nanjing Jiangning Hospital, Nanjing, Jiangsu, 211100, China	2
China	Siping Central People's Hospital, Siping, Jilin, 136000, China	2
China	The First People's Hospital of Hangzhou, Hangzhou, Zhejiang, 310006, China	2
China	Department of Clinical Nutrition, Xinhua Hospital Affiliated to Shanghai Jiao Tong University School of Medicine, Shanghai, Shanghai, 200092, China	2
China	Fuwai Hospital, Chinese Academy of Medical Sciences, National Center for Cardiovascular Diseases, Beijing, China	2
China	Beijing Obstetrics and Gynecology Hospital,Capital Medical University, Beijing, 100026, China	2
China	Zhejiang University, Hangzhou, Zhejiang, 310058, China	2
China	Guangdong Provincial People's Hospital, Guangzhou, 510080, China	2
China	Suzhou Municipal Hospital, Suzhou, 215002, China	2
China	The Second Affiliated Hospital of Zhengzhou University, Zhengzhou, 100029, China	2
China	The First Affiliated Hospital of Nanyang Medical College, Nanyang, Henan, China	2
China	Zhong-Yu Zhou, Hubei, China	2
China	China Medical University, Shenyang, China	2
China	Nanjing Maternal and Child Health Care Hospital Affiliated to Nanjing Medical University, Nanjing, Jiangsu, 210004, China	2
China	Peking University First Hospital, Beijing, 100034, China	2
China	The Second Hospital of Jilin University, Changchun, 130041, China	2
China	Second Affiliated Hospital Chongqing Medical University, Chongqing, 400016, China	2
China	Lishui Municipal Central Hospital, Lishui, 323020, China	2
China	The First Affiliated Hospital of Ningbo University, Ningbo, 315010, China	2
China	Huashan Hospital, Shanghai, Shanghai, 200040, China	2
China	Hong Kong Bapist University, Hong Kong, China	2
China	Xijing hospital, Xi'an, Shaanxi, 710032, China	2
China	The First Affiliated Hospital of Jinan University, Guangzhou, Guangdong, 510630, China	2
China	Peking University People's Hospital, Beijing, Beijing, 100034, China	2
China	West China Hospital of Sichuan University, Cheng Du, Sichuan, 610041, China	2
China	Gulou Hospital Affiliated to Nanjing Medical University, Nanjing, Jiangsu, 210008, China	2
China	The First Hospital of Jilin University, Changchun, Jilin, 130021, China	2
China	The third hospital affiliated to the Third Military Medical University, Chongqing, 400042, China	2
China	The first afilliated hospital of Xiamen university, Xiamen, Fujian, 361003, China	2
China	The Second Affiliated Hospital of Anhui Medical University, Hefei, Anhui, 230000, China	2
China	Shengjing Hospital Of China Medical University, Shenyang, Liaoning, 110004, China	2
Sweden	Novo Nordisk Investigational Site, Uppsala, 751 85, Sweden	2
Sweden	Sanofi-aventis Administrative Office, Bromma, Sweden	2
Sweden	Sahlgrenska University Hospital, Göteborg, Sweden	2
Sweden	Hallands sjukhus Halmstad, Halmstad, 30233, Sweden	2
Sweden	Akademiska sjukhuset Uppsala, Uppsala, 75185, Sweden	2
Sweden	Hanns-Ulrich Marschall, Göteborg, 411 31, Sweden	2
Sweden	Pfizer Investigational Site, Goteborg, 413 45, Sweden	2
Sweden	Department of Biosciences and Nutrition, Karolinska Institute, Huddinge, 14183, Sweden	2
Sweden	Linköping University, Linköping, Sweden	2
Sweden	Chalmers University of Technology, Gothenburg, Sweden	2
Sweden	Uppsala University, Uppsala, 75319, Sweden	2
Sweden	Sahglrenska University Hospital, Gothenburg, S41345, Sweden	2
Sweden	Sabbatsbergs sjukhus, Stockhom, 113 61, Sweden	2
Sweden	Medicinmottagning 5/Överviktsenheten, Örebro, 70362, Sweden	2
Sweden	Göteborg, Sweden	2
Sweden	Karolinska University Hospital, Stockholm, 14186, Sweden	2
Sweden	Sanofi-Aventis Administrative Office, Bromma, Sweden	2
Sweden	Research Site, Goteborg, Sweden	2
Sweden	Department of Anesthesiology and Intensive care, University Hospital of Örebro, Örebro, 70162, Sweden	2
Sweden	Ersta Hospital, Stockholm, 116 91, Sweden	2
Sweden	Danderyds Hospital, Stockholm, 182 88, Sweden	2
United States	University of California, Irvine Medical Center, Orange, California, 92868, United States	2
United States	Stanford University Medical Center, Stanford, California, 94305, United States	2
United States	St. Vincent Carmel Hospital Bariatric Center of Excellence, Carmel, Indiana, 46032, United States	2
United States	AMR Mobile, Mobile, Alabama, 36608, United States	2
United States	Velocity Clinical Research, Chula Vista, California, 91911, United States	2
United States	Velocity Clinical Research, La Mesa, California, 91942, United States	2
United States	Velocity Clinical Research, Los Angeles, California, 90057, United States	2
United States	Velocity Clinical Research, Valparaiso, Indiana, 46383, United States	2
United States	AMR Wichita East, Wichita, Kansas, 67207, United States	2
United States	AMR New Orleans, New Orleans, Louisiana, 70119, United States	2
United States	Velocity Clinical Research, Vestal, New York, 13850, United States	2
United States	Velocity Clinical Research, Mt. Auburn, Cincinnati, Ohio, 45219, United States	2
United States	Velocity Clinical Research, Medford, Medford, Oregon, 97504, United States	2
United States	Velocity Clinical Research, Salt Lake City, West Jordan, Utah, 84088, United States	2
United States	The University of North Carolina at Chapel Hill, Chapel Hill, North Carolina, 27599, United States	2
United States	Radiant Research, Birmingham, Alabama, 35209, United States	2
United States	Advance Clinical Research Institute, Orange, California, 92869, United States	2
United States	Scripps Clinic Del Mar, San Diego, California, 92130, United States	2
United States	Welborn Clinic, Evansville, Indiana, 47713, United States	2
United States	Central Kentucky Research Associates, Inc., Lexington, Kentucky, 40509, United States	2
United States	Health Trends Research, LLC, Baltimore, Maryland, 21209, United States	2
United States	Rapid Medical Research, Inc., Cleveland, Ohio, 44122, United States	2
United States	Central Ohio Nutrition Center, Inc., Columbus, Ohio, 43213, United States	2
United States	Summit Research Network (Oregon), Inc., Portland, Oregon, 97210, United States	2
United States	Oakwell Clinical Research, San Antonio, Texas, 78218, United States	2
United States	Temple University, Philadelphia, Pennsylvania, 19122, United States	2
United States	Novo Nordisk Investigational Site, Meridian, Idaho, 83646, United States	2
United States	Novo Nordisk Investigational Site, Baton Rouge, Louisiana, 70808-4124, United States	2
United States	Novo Nordisk Investigational Site, Columbus, Ohio, 43213, United States	2
United States	Novo Nordisk Investigational Site, Dayton, Ohio, 45406, United States	2
United States	Novo Nordisk Investigational Site, Dayton, Ohio, 45419, United States	2
United States	Novo Nordisk Investigational Site, Memphis, Tennessee, 38119, United States	2
United States	UAB Highlands Family and Community Medicine Clinic, Birmingham, Alabama, 35205, United States	2
United States	Baystate Medical Center, Springfield, Massachusetts, 01199, United States	2
United States	Seattle Children's Research Institute, Seattle, Washington, 98145-5005, United States	2
United States	Vanderbilt University, Nashville, Tennessee, 37203, United States	2
United States	Division of Behavioral Medicine Department of Pediatrics Jacobs School of Medicine and Biomedical Sciences State University of New York at Buffalo, Buffalo, New York, 14214, United States	2
United States	Meharry Medical College, Nashville, Tennessee, 37208, United States	2
United States	The University of Mississippi Medical Center, Jackson, Mississippi, 39216, United States	2
United States	Univeristy of Colorado, Aurora, Colorado, 80045, United States	2
United States	Comprehensive Weight Control Center, New York, New York, 10065, United States	2
United States	Klein Buendel, Inc., Golden, Colorado, 80401, United States	2
United States	Pennington Biomedical Research Center, Baton Rouge, Louisiana, 70803, United States	2
United States	Mobile Heart Specialists, PC, Mobile, Alabama, 36608, United States	2
United States	Preferred Research Partners, Little Rock, Arkansas, 72211, United States	2
United States	Nature Coast Clinical Research, Inverness, Florida, 34452, United States	2
United States	Intercoastal Medical Group, Sarasota, Florida, 34239, United States	2
United States	Metabolic Research Institute, West Palm Beach, Florida, 33401, United States	2
United States	Herman Clinical Research LLC, Suwanee, Georgia, 30024, United States	2
United States	American Health Network of IN, LLC, Muncie, Indiana, 47304, United States	2
United States	Radiant Research, Inc., Edina, Minnesota, 55435, United States	2
United States	Regions Hospital, Saint Paul, Minnesota, 55101, United States	2
United States	PMG Research of Charlotte, LLC, Charlotte, North Carolina, 28209, United States	2
United States	Burke Primary Care, Morganton, North Carolina, 28655, United States	2
United States	PMG Research of Salisbury, Salisbury, North Carolina, 28144, United States	2
United States	Piedmont Healthcare, Statesville, North Carolina, 28625, United States	2
United States	PMG Research of Winston-Salem, LLC, Winston-Salem, North Carolina, 27103, United States	2
United States	Clinical Research Associates of Central PA, LLC, Altoona, Pennsylvania, 16602, United States	2
United States	Texas Diabetes & Endocrinology, Austin, Texas, 78731, United States	2
United States	Research Institute of Dallas, Dallas, Texas, 75231, United States	2
United States	National Clinical Research-Richmond, Inc, Richmond, Virginia, 23294, United States	2
United States	Aspirus Research Institute, Wausau, Wisconsin, 54401, United States	2
United States	HealthPartners Research Foundation, Bloomington, Minnesota, 55425, United States	2
United States	Nemours/Alfred I duPont Hospital for Children, Wilmington, Delaware, 19803, United States	2
United States	Children's National Health System, Washington, District of Columbia, 20010, United States	2
United States	Novartis Investigative Site, Knoxville, Tennessee, 37920, United States	2
United States	Seattle Children's Hospital, Seattle, Washington, 98105, United States	2
United States	University of Miami, Miami, Florida, 33146, United States	2
United States	Clinical Research Institute of Arizona (CRI) - Sun City West, Sun City West, Arizona, 85375, United States	2
United States	AMCR Institute, Escondido, California, 92025, United States	2
United States	Clinical Site Partners, LLC dba Flourish Research, Winter Park, Florida, 32789, United States	2
United States	Physicians Research Associates, Lawrenceville, Georgia, 30046, United States	2
United States	Care Access - Lake Charles, Lake Charles, Louisiana, 70601, United States	2
United States	MedStar Health Research Institute (MedStar Physician Based Research Network), Hyattsville, Maryland, 20782, United States	2
United States	Endocrine and Metabolic Consultants, Rockville, Maryland, 20852, United States	2
United States	Thyroid, Endocrinology, and Diabetes, Dallas, Texas, 75208, United States	2
United States	Juno Research, Houston, Texas, 77054, United States	2
United States	Novartis Investigative Site, Lincoln, Nebraska, 68502, United States	2
United States	Synexus Clinical Research US, Inc. - Phoenix Southeast, Chandler, Arizona, 85224, United States	2
United States	San Diego Wake Research, San Diego, California, 92108, United States	2
United States	University of Florida College of Medicine, Gainesville, Florida, 32610, United States	2
United States	Baystate Medical Center, Springfield, Massachusetts, 01107, United States	2
United States	University at Buffalo, Buffalo, New York, 14203, United States	2
United States	Wake Research TN, Chattanooga, Tennessee, 37421, United States	2
United States	Marshfield Clinic Research Institute, Marshfield, Wisconsin, 54449, United States	2
United States	East Baltimore Medical Campus, Baltimore, Maryland, 21205, United States	2
United States	Celerion, Tempe, Arizona, 85283, United States	2
United States	Texas A&M University-CTRAL, College Station, Texas, 77843, United States	2
United States	dgd Research, San Antonio, Texas, 78229, United States	2
United States	Mayo Clinic, Jacksonville, Florida, 32224, United States	2
United States	University of Illinois at Chicago, Chicago, Illinois, 60608, United States	2
United States	Novo Nordisk Investigational Site, Evansville, Indiana, 47710, United States	2
United States	Prisma Health, Greenville, South Carolina, 29605, United States	2
United States	Children's National Hospital, Washington, District of Columbia, 20010, United States	2
United States	City of Hope Medical Center, Duarte, California, 91010, United States	2
United States	University of Colorado Anschutz, Aurora, Colorado, 80045, United States	2
United States	Louisville Surgical Associates, Louisville, Kentucky, 40215, United States	2
United States	Duke University Medical Center, Durham, North Carolina, 27701, United States	2
United States	Georgia Prevention Institute, Augusta, Georgia, 30912, United States	2
United States	3401 Market Street, Suite 202, Philadelphia, Pennsylvania, 19104, United States	2
United States	New York Institute of Technology, Old Westbury, New York, 11568, United States	2
United States	University of Colorado Denver Anschutz Medical Campus, Aurora, Colorado, 80045, United States	2
United States	California Baptist University, Riverside, California, 92504, United States	2
United States	Ambulatory Research Center - University of Minnesota, Minneapolis, Minnesota, 55454, United States	2
United States	Institute for Exercise and Environmental Medicine, UT Southwestern and Texas Health Presbyterian Hospital Dallas, Dallas, Texas, 75231, United States	2
United States	University of Colorado Denver, Anschutz Medical Campus, Aurora, Colorado, 80045, United States	2
United States	Weight Management and Diabetes Research Center, The Miriam Hospital/Alpert Medical School of Brown University, Providence, Rhode Island, 02903, United States	2
United States	University of Rochester; National Center for Deaf Health Research, Rochester, New York, 14642, United States	2
United States	Wake Forest School of Medicine, Wake Forest Baptist Health - 525 Vine Street, 5th Floor, Suite 5119, Winston-Salem, North Carolina, 27101, United States	2
United States	Center for Weight and Eating Disorders at Perelman School of Medicine University of Pennsylvania - 3400 Civic Center Boulevard, Building 421,, Philadelphia, Pennsylvania, 19104, United States	2
United States	Prevention Research Center, University of South Carolina, Columbia, South Carolina, 29208, United States	2
United States	UConn Weight Management Research Laboratory, Hartford, Connecticut, 06103, United States	2
United States	UCLA / Jonsson Comprehensive Cancer Center, Los Angeles, California, 90095, United States	2
United States	Kaiser Permanente - Sacramento, Sacramento, California, 95825, United States	2
United States	Danbury Hospital, Danbury, Connecticut, 06810, United States	2
United States	MedStar Washington Hospital Center, Washington, District of Columbia, 20010, United States	2
United States	Sibley Memorial Hospital, Washington, District of Columbia, 20016, United States	2
United States	Grady Health System, Atlanta, Georgia, 30303, United States	2
United States	Emory University Hospital Midtown, Atlanta, Georgia, 30308, United States	2
United States	Queen's Medical Center, Honolulu, Hawaii, 96813, United States	2
United States	OSF Saint Francis Medical Center, Peoria, Illinois, 61637, United States	2
United States	Lahey Hospital and Medical Center, Burlington, Massachusetts, 01805, United States	2
United States	Henry Ford Hospital, Detroit, Michigan, 48202, United States	2
United States	Truman Medical Center, Kansas City, Missouri, 64108, United States	2
United States	Saint Luke's Hospital of Kansas City, Kansas City, Missouri, 64111, United States	2
United States	North Shore University Hospital, Manhasset, New York, 11030, United States	2
United States	Mount Sinai Hospital, New York, New York, 10029, United States	2
United States	State University of New York Upstate Medical University, Syracuse, New York, 13210, United States	2
United States	Cleveland Clinic Akron General, Akron, Ohio, 44307, United States	2
United States	Penn State Milton S Hershey Medical Center, Hershey, Pennsylvania, 17033-0850, United States	2
United States	Lancaster General Hospital, Lancaster, Pennsylvania, 17604, United States	2
United States	Temple University Hospital, Philadelphia, Pennsylvania, 19140, United States	2
United States	Greenville Memorial Hospital, Greenville, South Carolina, 29605, United States	2
United States	Brooke Army Medical Center, Fort Sam Houston, Texas, 78234, United States	2
United States	Intermountain Medical Center, Murray, Utah, 84107, United States	2
United States	Huntsman Cancer Institute/University of Utah, Salt Lake City, Utah, 84112, United States	2
United States	University of Wisconsin Hospital and Clinics, Madison, Wisconsin, 53792, United States	2
United States	Albert Einstein College of Medicine, Bronx, New York, 10461, United States	2
United States	Yale University, New Haven, Connecticut, 06511-3516, United States	2
United States	Virginia Commonwealth University General Clinical Research Center, Richmond, Virginia, 23298, United States	2
United States	Kidney Associates of Colorado, Denver, Colorado, 80210, United States	2
United States	American Health Network of IN, LLC, Avon, Indiana, 46123, United States	2
United States	American Health Network of Indiana, LLC - Muncie, Muncie, Indiana, 47304, United States	2
United States	Auburn University, Auburn, Alabama, 36849, United States	2
United States	Northwestern University-Feinberg School of Medicine, Chicago, Illinois, 60611, United States	2
United States	University of California San Diego, La Jolla, California, 93093, United States	2
United States	Oklahoma State University, Stillwater, Oklahoma, 74078, United States	2
United States	Michael E DeBakey VA Medical Center, Houston, Texas, 77030, United States	2
United States	University of California, Los Angeles, California, 90095, United States	2
United States	Harvard TH Chan School of Public Health, Boston, Massachusetts, 02115, United States	2
United States	South Dakota State University, Brookings, South Dakota, 57006, United States	2
United States	Childrens National Medical Center, Washington, District of Columbia, 20010, United States	2
United States	American Research Corporation at the Texas Liver Institute, San Antonio, Texas, 78215, United States	2
United States	Velocity Clinical Research, West Jordan, Utah, 84088, United States	2
United States	Advanced Surgical Institute at Mercy Hospital, Miami, Florida, 33133, United States	2
United States	St. Luke's Roosevelt Hospital Center, New York, New York, 10025, United States	2
United States	Rockefeller University, New York, New York, 10021, United States	2
United States	University of California, San Francisco, San Francisco, California, 94118, United States	2
United States	Signos, Palo Alto, California, 94306, United States	2
United States	Johns Hopkins School of Medicine Division of Pediatric Nephrology, Baltimore, Maryland, 21287, United States	2
United States	Research Site, Hialeah, Florida, 33012, United States	2
United States	Research Site, Omaha, Nebraska, 68134, United States	2
United States	Research Site, North Charleston, South Carolina, 29405, United States	2
United States	Research Site, Dallas, Texas, 75230, United States	2
United States	Care Partners Clinical Research, Jacksonville, Florida, 32277, United States	2
United States	Rapid Medical Research, Cleveland, Ohio, 44122, United States	2
United States	University of Iowa Hospitals & Clinics, Iowa City, Iowa, 52242, United States	2
United States	Mayo Clinic, Rochester, Minnesota, 55902, United States	2
United States	Texas A&M University, College Station, Texas, 77845, United States	2
United States	West Virginia School of Osteopathic Medicine, Lewisburg, West Virginia, 24901, United States	2
United States	Cornell University Medical Center, New York, New York, 10021, United States	2
United States	Neuropsychiatric Research Institute, Fargo, North Dakota, 58107, United States	2
United States	Central Alabama Research, Birmingham, Alabama, 35209, United States	2
United States	Clinical Research Center of Nevada, Las Vegas, Nevada, 89104, United States	2
United States	Radiant Research, Cincinnati, Ohio, 45236, United States	2
United States	Duquesne University, Pittsburgh, Pennsylvania, 15282, United States	2
United States	GSK Investigational Site, Baton Rouge, Louisiana, 70808, United States	2
United States	Carolinas Medical Center, Charlotte, North Carolina, 28203, United States	2
United States	YES Prep Brays Oaks, Houston, Texas, 77031, United States	2
United States	University of Colorado, Denver, Colorado, United States	2
United States	Washington University, St. Louis, Missouri, United States	2
United States	University of Pennsylvania, Philadelphia, Pennsylvania, United States	2
United States	Palo Alto Medical Foundation Research Institute, Palo Alto, California, 94301, United States	2
United States	Excellence Medical and Research, Miami Gardens, Florida, 33169, United States	2
United States	Illinois Institute of Technology, Chicago, Illinois, 60616, United States	2
United States	University of Texas MD Anderson Cancer Center, Houston, Texas, 77030, United States	2
United States	Medifast, Inc., Owings Mills, Maryland, 21117, United States	2
United States	Institute of Sports Science and Medicine, Florida State University, Tallahassee, Florida, 32306, United States	2
United States	Access Community Health Network, Chicago, Illinois, 60661, United States	2
United States	Memorial Hermann-Texas Medical Center, Houston, Texas, 77030, United States	2
United States	Baltimore VA Medical Center, Baltimore, Maryland, 21201, United States	2
United States	Utah State University, Logan, Utah, 84322, United States	2
United States	Via Christi Maternal Fetal Medicine Clinic, Wichita, Kansas, 67218, United States	2
United States	National Institute of Child Health and Human Development (NICHD), Bethesda, Maryland, 20892, United States	2
United States	University of Cincinnati, Cincinnati, Ohio, 45221, United States	2
United States	Harvard Vanguard Medical Associates, Boston, Massachusetts, 02215, United States	2
United States	University of Pennsylvania School of Medicine, Philadelphia, Pennsylvania, 19104, United States	2
United States	Virginia Commonwealth University, Richmond, Virginia, 23219, United States	2
United States	Long Beach Memorial Care Center for Women at Miller Children's Hospital Long Beach and Long Beach Memorial Hospital, Long Beach, California, 90806, United States	2
United States	University of California, Irvine, Orange, California, 92868, United States	2
United States	The Miriam Hospital, Providence, Rhode Island, 02904, United States	2
United States	Novo Nordisk Investigational Site, Princeton, New Jersey, 08540, United States	2
United States	ProSciento, Chula Vista, California, 91911, United States	2
United States	University of California, Davis; Department of Nutrition, Davis, California, 95616, United States	2
United States	Neighborhood Healthcare, Escondido, California, 92025, United States	2
United States	Columbus Research Foundation, Columbus, Georgia, 31904, United States	2
United States	Eastside Bariatric and Gen Surg, Snellville, Georgia, 30078, United States	2
United States	Mississippi Center for Advanced Medicine, Madison, Mississippi, 39110, United States	2
United States	Centricity Research - Ohio, Columbus, Ohio, 43213, United States	2
United States	The University of Pennsylvania Weight and Eating Disorder Program, Philadelphia, Pennsylvania, 19104, United States	2
United States	UCLA Center for Health Services and Society, Los Angeles, California, 90024, United States	2
United States	University of North Carolina, Chapel Hill, North Carolina, 27517, United States	2
United States	Geisinger Clinic, Danville, Pennsylvania, 17822, United States	2
United States	Texas Tech, Amarillo, Texas, 79106, United States	2
United States	Rio Grande Valley Endocrine Center, McAllen, Texas, 78503, United States	2
United States	Clinical Trials of Texas, San Antonio, Texas, 78229, United States	2
United States	Cedars-Sinai Medical Center, Los Angeles, California, 90069, United States	2
United States	Ragle Human Nutrition Center, Davis, California, 95616, United States	2
United States	Department of Native Hawaiian Health, University of Hawaii, Honolulu, Hawaii, 96813, United States	2
United States	Wayne State University, Detroit, Michigan, 48201, United States	2
United States	Cedars Sinai, Los Angeles, California, 90048, United States	2
United States	Diabetes and Glandular Disease Clinic (DGD), San Antonio, Texas, 78229, United States	2
United States	Novo Nordisk Investigational Site, Fullerton, California, 92835, United States	2
United States	Novo Nordisk Investigational Site, Kissimmee, Florida, 34744, United States	2
United States	Novo Nordisk Investigational Site, Panama City, Florida, 32401, United States	2
United States	Novo Nordisk Investigational Site, Evanston, Illinois, 60201-2477, United States	2
United States	Novo Nordisk Investigational Site, Hickory, North Carolina, 28601, United States	2
United States	Novo Nordisk Investigational Site, Raleigh, North Carolina, 27609, United States	2
United States	Novo Nordisk Investigational Site, Mount Pleasant, South Carolina, 29464, United States	2
United States	Novo Nordisk Investigational Site, Rockwall, Texas, 75032, United States	2
United States	Novo Nordisk Investigational Site, Newport News, Virginia, 23606, United States	2
United States	Yuma Clinical Trials, Yuma, Arizona, 85364, United States	2
United States	East Coast Institute for Research, LLC, Jacksonville, Florida, 32216, United States	2
United States	Albany Medical College, Division of Community Endocrinology, Albany, New York, 12203, United States	2
United States	Albany Stratton VA Medical Center, Albany, New York, 12208, United States	2
United States	NYC Research INC, Long Island City, New York, 11106, United States	2
United States	Alliance for Multispecialty Research, LLC, Knoxville, Tennessee, 37909, United States	2
United States	Epic Medical Research - DeSoto, DeSoto, Texas, 75115, United States	2
United States	Geisinger Medical Center, Danville, Pennsylvania, 17821, United States	2
United States	University of Wisconsin-Madison, Madison, Wisconsin, 53705, United States	2
United States	UCSD - CALIT2- Atkinson Hall, La Jolla, California, 92037, United States	2
United States	Christiana Institute of Advanced Surgery, Newark, Delaware, 19713, United States	2
United States	New York Bariatric Group, Roslyn Heights, New York, 11577, United States	2
United States	Duke Children's Health Center, Durham, North Carolina, 27704, United States	2
United States	Loyola University Chicago, Maywood, Illinois, 60153, United States	2
United States	Novo Nordisk Investigational Site, Glendale, California, 91206, United States	2
United States	Novo Nordisk Investigational Site, South Miami, Florida, 33143, United States	2
United States	Novo Nordisk Investigational Site, Tampa, Florida, 33603, United States	2
United States	Novo Nordisk Investigational Site, New York, New York, 10065, United States	2
United States	Harvard Pilgrim Health Care, Boston, Massachusetts, 02215, United States	2
United States	Biomedical Research Imaging Center, Chapel Hill, North Carolina, 27599-7513, United States	2
United States	Holyoke Medical Center, Holyoke, Massachusetts, 01040, United States	2
United States	College of Health Research Complex--University of Utah, Salt Lake City, Utah, 84112, United States	2
United States	University of Kentucky- Nutrition Assessment Lab, Lexington, Kentucky, 40506, United States	2
United States	Novo Nordisk Investigational Site, Lomita, California, 90717, United States	2
United States	Novo Nordisk Investigational Site, Mission Hills, California, 91345, United States	2
United States	Novo Nordisk Investigational Site, Clearwater, Florida, 33765, United States	2
United States	Novo Nordisk Investigational Site, Alpharetta, Georgia, 30022, United States	2
United States	Novo Nordisk Investigational Site, Atlanta, Georgia, 30318, United States	2
United States	Novo Nordisk Investigational Site, Chicago, Illinois, 60611, United States	2
United States	Novo Nordisk Investigational Site, Springfield, Illinois, 62711, United States	2
United States	Novo Nordisk Investigational Site, Lexington, Kentucky, 40503, United States	2
United States	Novo Nordisk Investigational Site, Lawrenceville, New Jersey, 08648, United States	2
United States	Novo Nordisk Investigational Site, Greenville, North Carolina, 27834, United States	2
United States	Novo Nordisk Investigational Site, Anderson, South Carolina, 29621, United States	2
United States	Stony Brook University, Stony Brook, New York, 11794, United States	2
United States	Monument Health Rapid City Hospital, Rapid City, South Dakota, 57701, United States	2
United States	Sherman Clinical Research, Sherman, Texas, 75092, United States	2
United States	University of Michigan, Ann Arbor, Michigan, 48106, United States	2
United States	Lovelace Scientific Resources, Phoenix, Arizona, 85016, United States	2
United States	Orlando Clinical Research Center, Orlando, Florida, 32806, United States	2
United States	JM Clinical Trials, Inc., Swansea, Massachusetts, 02777, United States	2
United States	Twin Cities Clinical Research, Arden Hills, Minnesota, 55126, United States	2
United States	Endocrinology and Diabetes Consultants, PC, Dover, New Hampshire, 03820, United States	2
United States	Center for Nutrition and Preventive Medicine, Charlotte, North Carolina, 28207, United States	2
United States	Radiant Research, Portland, Oregon, 97201, United States	2
United States	Medical University of South Carolina, Division of Clinical Pharmacology, Charleston, South Carolina, 29425, United States	2
United States	National Clinical Research, Richmond, Virginia, 23294, United States	2
United States	Novo Nordisk Investigational Site, Mineola, New York, 11501, United States	2
United States	Florida International University, Miami, Florida, 33199, United States	2
United States	Catalina Research Institute, Montclair, California, 91763, United States	2
United States	VA North Texas, Dallas, Texas, 75216, United States	2
United States	Towson University, Towson, Maryland, 21252, United States	2
United States	Stanford University, Palo Alto, California, 94304, United States	2
United States	University of Illinois at Urbana Champaign, Urbana, Illinois, 61801, United States	2
United States	Cahaba Research, Pelham, Alabama, 35124, United States	2
United States	Velocity Clinical Research, Cleveland, Cleveland, Ohio, 44122, United States	2
United States	Detweiler Family Medicine & Associates, Lansdale, Pennsylvania, 19446, United States	2
United States	Bevier HAll UIUC, Urbana, Illinois, 61801, United States	2
United States	Endo Res Solutions Inc, Roswell, Georgia, 30076, United States	2
United States	Coastal Carolina Res Ctr., North Charleston, South Carolina, 29405, United States	2
United States	Celerion, Lincoln, Nebraska, 68502, United States	2
United States	Wake Forest Baptist Health Sticht Center on Aging, Winston-Salem, North Carolina, 27157, United States	2
United States	UCSD, Atkinson Hall, 3rd Floor, La Jolla, California, 92037-0811, United States	2
United States	University of Missouri-Columbia, Columbia, Missouri, 65211, United States	2
United States	Charles Drew University of Medicine and Science, Los Angeles, California, 90059, United States	2
United States	University of Hawaii at Manoa, Honolulu, Hawaii, 96822, United States	2
United States	University of California Davis Medical Center, Sacramento, California, 95817, United States	2
United States	PMG Research of Wilmington, LLC, Wilmington, North Carolina, 28401, United States	2
United States	Penn State College of Medicine, Hershey, Pennsylvania, 17033, United States	2
United States	Childhood Disparities Research Laboratory, Ann Arbor, Michigan, 48109, United States	2
United States	The University of Texas Medical Branch, Galveston, Texas, 77550, United States	2
United States	Northern California Research, Sacramento, California, 95821, United States	2
United States	Novo Nordisk Investigational Site, Anniston, Alabama, 36207, United States	2
United States	Novo Nordisk Investigational Site, Ponte Vedra, Florida, 32081, United States	2
United States	Novo Nordisk Investigational Site, Indianapolis, Indiana, 46260, United States	2
United States	Novo Nordisk Investigational Site, Buckley, Michigan, 49620, United States	2
United States	Novo Nordisk Investigational Site, Saint Peters, Missouri, 63303, United States	2
United States	Novo Nordisk Investigational Site, West Reading, Pennsylvania, 19611, United States	2
United States	Novo Nordisk Investigational Site, Renton, Washington, 98057, United States	2
United States	Baylor Scott & White Institute for Rehabilitation - Dallas, Dallas, Texas, 75246, United States	2
United States	Cleveland Clinic_Cleveland, Cleveland, Ohio, 44195, United States	2
United States	HonorHealth Research Institute, Scottsdale, Arizona, 85258, United States	2
United States	Seattle Children's Research Institute, Seattle, Washington, 98105, United States	2
United States	Tampa Bay Medical Research, Inc., Clearwater, Florida, 33761, United States	2
United States	The Center for Pharmaceutical Research, Kansas City, Missouri, 64114, United States	2
United States	Apex Mobile Clinical Research, Bellaire, Texas, 77401, United States	2
United States	Mexican Consulate's Ventanilla de Salud (VDS), New York, New York, 10016, United States	2
United States	UC Davis, Sacramento, California, 95817, United States	2
United States	Children's Hospital of Wisconsin, Milwaukee, Wisconsin, 53226, United States	2
United States	Pfizer Investigational Site, Huntsville, Alabama, 35801, United States	2
United States	Pfizer Investigational Site, Mobile, Alabama, 36608, United States	2
United States	Pfizer Investigational Site, Fresno, California, 93720, United States	2
United States	Pfizer Investigational Site, Walnut Creek, California, 94598, United States	2
United States	Pfizer Investigational Site, West Palm Beach, Florida, 33401, United States	2
United States	Pfizer Investigational Site, Gurnee, Illinois, 60031, United States	2
United States	Pfizer Investigational Site, Scarborough, Maine, 04074, United States	2
United States	Pfizer Investigational Site, Baltimore, Maryland, 21204, United States	2
United States	Pfizer Investigational Site, Troy, Michigan, 48098, United States	2
United States	Pfizer Investigational Site, Edina, Minnesota, 55435, United States	2
United States	Pfizer Investigational Site, Albuquerque, New Mexico, 87108, United States	2
United States	Pfizer Investigational Site, Beaver, Pennsylvania, 15009, United States	2
United States	Pfizer Investigational Site, Cumberland, Rhode Island, 02864, United States	2
United States	Pfizer Investigational Site, Pawtucket, Rhode Island, 02860, United States	2
United States	Pfizer Investigational Site, Greer, South Carolina, 29651, United States	2
United States	Pfizer Investigational Site, Bristol, Tennessee, 37620, United States	2
United States	Pfizer Investigational Site, Renton, Washington, 98057, United States	2
United States	Pfizer Investigational Site, Morgantown, West Virginia, 26506-9136, United States	2
United States	Precision Clinical Research, Sunrise, Florida, 33351, United States	2
United States	Elite Clinical Trials, Rexburg, Idaho, 83440, United States	2
United States	American Health Network of IN, LLC, Franklin, Indiana, 46131, United States	2
United States	Tandem Clinical Research,LLC, Marrero, Louisiana, 70072, United States	2
United States	The National Diabetes & Obesity Research Institute, Biloxi, Mississippi, 39532, United States	2
United States	Penn Medicine: University of Pennsylvania Health System, Philadelphia, Pennsylvania, 19104, United States	2
United States	Vanderbilt Health One Hundred Oaks, Nashville, Tennessee, 37204, United States	2
United States	UF&Shands Orthopaedics and Sports Medicine Institute, Gainesville, Florida, 32607, United States	2
United States	Kaiser Permanente Center for Health Research, Southeast, Atlanta, Georgia, 30305, United States	2
United States	University of New Mexico Health Sciences Center, Albuquerque, New Mexico, 87131, United States	2
United States	Levy County, Bronson, Florida, 32621, United States	2
United States	Flagler County, Bunnell, Florida, 32110, United States	2
United States	Dixie County, Cross City, Florida, 32628, United States	2
United States	Suwannee County, Live Oak, Florida, 32064, United States	2
United States	Baker County, Macclenny, Florida, 32063, United States	2
United States	Lafayette County, Mayo, Florida, 32066, United States	2
United States	Bradford County, Starke, Florida, 32091, United States	2
United States	VA Greater Los Angeles Healthcare System, Sepulveda, CA, Sepulveda, California, 91343, United States	2
United States	South Texas Health Care System, San Antonio, TX, San Antonio, Texas, 78229, United States	2
United States	Maricopa Integrated Health System, Phoenix, Arizona, 85008, United States	2
United States	UW Health West Towne Pediatrics, Madison, Wisconsin, 53717, United States	2
United States	Auburn University Pharmaceutical Care Center, Auburn, Alabama, 36849, United States	2
United States	Phoenix Children's Hospital, Phoenix, Arizona, 85016, United States	2
United States	Research Site, Plantation, Florida, United States	2
United States	Research Site, Atlanta, Georgia, United States	2
United States	Research Site, Springfield, Illinois, United States	2
United States	Research Site, Columbus, Ohio, United States	2
United States	Research Site, Anderson, South Carolina, United States	2
United States	Research Site, Nashville, Tennessee, United States	2
United States	Fortrea Clinical Research Unit Inc., Dallas, Texas, 75247, United States	2
United States	Arizona State University, Tempe, Arizona, 85281, United States	2
United States	University of Illinois, Chicago, Chicago, Illinois, 60622, United States	2
United States	FSU College of Human Sciences, Tallahassee, Florida, 32306, United States	2
United States	True You Weight Loss, Atlanta, Georgia, 30342, United States	2
United States	Johns Hopkins University School of Nursing, Baltimore, Maryland, 21205, United States	2
United States	University of Vemont Medical Center, Burlington, Vermont, 05401, United States	2
United States	Research Site, La Jolla, California, United States	2
United States	Altman Clinical and Translational Research Institute, University of California, San Diego, San Diego, California, 92037, United States	2
United States	Blue Cross Blue Shield Massachusetts, Boston, Massachusetts, 02215, United States	2
United States	Lindner Center of HOPE, Mason, Ohio, 45040, United States	2
United States	Chula Vista, California, 91911, United States	2
United States	Manhattan Campus of the VA NY Harbor Healthcare System, New York, NY, New York, New York, 10010, United States	2
United States	Ann & Robert H. Lurie Children's Hospital of Chicago, Chicago, Illinois, 60611, United States	2
United States	Children's Hospitals and Clinics of Minnesota, Minneapolis, Minnesota, 55404, United States	2
United States	Cook Children's Medical Center, Fort Worth, Texas, 76104, United States	2
United States	La Jolla, California, United States	2
United States	Palo Alto Medical Foundation, Palo Alto, California, 94301, United States	2
United States	Pfizer Investigational Site, Anaheim, California, 92801, United States	2
United States	HonorHealth, Scottsdale, Arizona, 85258, United States	2
United States	Skidmore College, Saratoga Springs, New York, 12866, United States	2
United States	Harvard T. H. Chan School of Public Health, Boston, Massachusetts, 02215, United States	2
United States	MedPharmics, LLC, Gulfport, Mississippi, 39503, United States	2
United States	University of Connecticut Health Center, Farmington, Connecticut, 06030, United States	2
United States	Walnut Creek, California, United States	2
United States	Augusta, Georgia, United States	2
United States	Stockbridge, Georgia, United States	2
United States	Overland Park, Kansas, United States	2
United States	New Orleans, Louisiana, United States	2
United States	Auburn, Maine, United States	2
United States	Jackson, Mississippi, United States	2
United States	Omaha, Nebraska, United States	2
United States	Medford, Oregon, United States	2
United States	Portland, Oregon, United States	2
United States	Mt Pleasant, South Carolina, United States	2
United States	Odessa, Texas, United States	2
United States	Healthscan Clinical Trials,LLC., Montgomery, Alabama, 36106, United States	2
United States	Florida Inst For Clin Res LLC, Orlando, Florida, 32825, United States	2
United States	UT Southwestern Medical Center-CRU, Dallas, Texas, 75390, United States	2
United States	Sugar Lakes Family Practice PA, Sugar Land, Texas, 77479, United States	2
United States	Alaska Native Tribal Health Consortium, Anchorage, Alaska, 99508, United States	2
United States	University of Arkansas for the Medical Sciences, Little Rock, Arkansas, 72205, United States	2
United States	Denver Health, Denver, Colorado, 80204, United States	2
United States	Pfizer Investigational Site, Lexington, Kentucky, 40509, United States	2
United States	Pfizer Investigational Site, Louisville, Kentucky, 40213, United States	2
United States	Pfizer Investigational Site, Milford, Massachusetts, 01757, United States	2
United States	Pfizer Investigational Site, Dallas, Texas, 75231, United States	2
United States	Department of Medicine, Vitoux Program on Aging and Prevention, Chicago, Illinois, 60608, United States	2
United States	Washington University School of Medicine in St Louis, Saint Louis, Missouri, 63110, United States	2
United States	Novo Nordisk Investigational Site, Baltimore, Maryland, 21225, United States	2
United States	Loma Linda University Health, Loma Linda, California, 92350, United States	2
United States	Penn State University, State College, Pennsylvania, 16802, United States	2
United States	Johns Hopkins University, Baltimore, Maryland, 21224, United States	2
United States	Children's Hospital of Orange County, Orange, California, 92868, United States	2
United States	Rochester Clinical Research, Rochester, New York, 14609, United States	2
United States	Clinical Trials of Texas, LLC, San Antonio, Texas, 78229, United States	2
United States	University of Pittsburg Medical Center, Pittsburgh, Pennsylvania, 15213, United States	2
United States	Vanderbilt Center for Surgical Weight Loss, Nashville, Tennessee, 37204, United States	2
United States	University of Colorado Boulder, Boulder, Colorado, 80309, United States	2
United States	UCSF Benioff Children's Hospital Oakland, Oakland, California, 94609, United States	2
United States	Novo Nordisk Investigational Site, Meridian, Idaho, 83642, United States	2
United States	Novo Nordisk Investigational Site, Saint Louis, Missouri, 63110, United States	2
United States	Novo Nordisk Investigational Site, Albany, New York, 12206, United States	2
United States	Novo Nordisk Investigational Site, Winston-Salem, North Carolina, 27103, United States	2
United States	Novo Nordisk Investigational Site, Chattanooga, Tennessee, 37404, United States	2
United States	Novo Nordisk Investigational Site, Dallas, Texas, 75246, United States	2
United States	Duke Asthma Allergy and Airway Center, Durham, North Carolina, 27705, United States	2
United States	Physical Activity and Weight Management Research Center, Pittsburgh, Pennsylvania, 15261, United States	2
United States	Univ of Colorado at Denver, Aurora, Colorado, 80045, United States	2
United States	South Broward Research LLC, Miramar, Florida, 33027, United States	2
United States	NorthShore Univ Hlth Sys, Skokie, Illinois, 60077, United States	2
United States	Accellacare_NC, Raleigh, North Carolina, 27609, United States	2
United States	Clinical Res Collaborative, Cumberland, Rhode Island, 02864, United States	2
United States	Coastal Carolina Res Ctr, North Charleston, South Carolina, 29405, United States	2
United States	Holston Medical Group_Bristol, Bristol, Tennessee, 37620, United States	2
United States	UT Health University of Texas, Bellaire, Texas, 77401, United States	2
United States	Baylr Sctt White Rs Inst, Endo, Dallas, Texas, 75226, United States	2
United States	Rainier Clin Res Ctr Inc, Renton, Washington, 98057, United States	2
United States	University of Wisconsin-Madison School of Medicine and Public Health, Madison, Wisconsin, 53726, United States	2
United States	OHSU, Portland, Oregon, 97239, United States	2
United States	Santa Clara Valley Medical Center, San Jose, California, 95128, United States	2
United States	Johns Hopkins School of Nursing, Baltimore, Maryland, 21205, United States	2
United States	Depression Clinical and Research Program at Massachusetts General Hospital, Boston, Massachusetts, 02114, United States	2
United States	Massachusetts General Hospital Weight Center, Boston, Massachusetts, 02114, United States	2
United States	Framingham State University, Framingham, Massachusetts, 01702, United States	2
United States	Scottsdale Healthcare, Scottsdale, Arizona, 85258, United States	2
United States	Hamilton Medical Center, Dalton, Georgia, 30722, United States	2
United States	Saint Luke's Hospital, Kansas City, Missouri, 64111, United States	2
United States	Lexington Medical Center, West Columbia, South Carolina, 29169, United States	2
United States	Institute for Food, Nutrition, and Health, New Brunswick, New Jersey, 08901, United States	2
United States	Robert Wood Johnson University Hospital Clinical Research Center, New Brunswick, New Jersey, 08901, United States	2
United States	Rutgers University Loree Gymnasium, New Brunswick, New Jersey, 08901, United States	2
[truncated: 18,989 more rows]

## Sheet: Countries of clinical trials
Country	Number of Studies
United States	4434
Canada	500
France	424
United Kingdom	370
China	312
Denmark	312
Spain	309
Italy	295
Germany	262
Brazil	243
Netherlands	233
Turkey	217
Sweden	177
Mexico	165
Norway	161
Israel	128
Egypt	126
Switzerland	125
Australia	120
Belgium	107
Republic of Korea	102
Finland	94
Poland	92
Taiwan	92
Greece	69
India	59
Singapore	58
Austria	52
Portugal	51
Japan	47
Czechia	42
Puerto Rico	41
Argentina	40
Malaysia	39
Russian Federation	39
Indonesia	37
Chile	35
Ireland	35
Hong Kong	34
Pakistan	33
Islamic Republic of	32
Saudi Arabia	32
Hungary	27
South Africa	27
Thailand	26
Slovenia	25
New Zealand	24
Colombia	21
United Arab Emirates	21
Slovakia	19
Romania	17
Croatia	15
Bulgaria	12
Czech Republic	11
Lebanon	10
Serbia	8
Ukraine	8
Cyprus	7
Jordan	7
Kazakhstan	7
Lithuania	7
Tunisia	6
Ecuador	5
Qatar	5
Vietnam	5
Cameroon	4
Estonia	4
Iceland	4
Kuwait	4
Latvia	4
Venezuela	4
Algeria	3
Bangladesh	3
Jamaica	3
Martinique	3
Philippines	3
Costa Rica	2
Cuba	2
Ethiopia	2
Georgia	2
Ghana	2
Guatemala	2
Iraq	2
Kenya	2
Morocco	2
Nigeria	2
Oman	2
Peru	2
Réunion	2
Bahamas	1
Bolivia	1
Brunei Darussalam	1
Former Serbia and Montenegro	1
French Guiana	1
Greenland	1
Guinea-Bissau	1
Haiti	1
Kiribati	1
Luxembourg	1
Malawi	1
NOVA Medical School	1
Nepal	1
Northern Mariana Islands	1
Paraguay	1
Samoa	1
Senegal	1
Seychelles	1
Sri Lanka	1
Tanzania	1
Uganda	1
Uzbekistan	1
Zambia	1
